# Supplementary material for: A multi-omics study on monozygotic twins discordant for amyotrophic lateral sclerosis and literature review underline a potential role for innate immunity and epigenetic dysregulation in disease mechanisms
Source: Neurol Sci. 2026 Feb 5;47(3):230. doi: 10.1007/s10072-026-08813-y (PMC12872720; doi:10.1007/s10072-026-08813-y)
Supplement: Supplementary file 2 — Supplementary Material 2 (XLSX 20.5 KB) [file 10072_2026_8813_MOESM2_ESM.xlsx]

## Sheet: Readme
A multi-omics study on monozygotic twins discordant for amyotrophic lateral sclerosis and literature review underline a potential role for innate immunity and epigenetic dysregulation in disease mechanisms; Neurological Sciences; Martina Tosi, Francesco Favero, Miriam Zuccalà, Endri Visha, Fjorilda Caushi, Nadia Barizzone, Nicola Pomella, Laura Follia, Lucia Corrado, Davide Corà, Loredana Martign…
*Department of Health Sciences, sandra.dalfonso@med.uniupo.it
S1: DEGs obtained by using DESeq2 and filtering for padj < 0.05 and log2FC >|1|
S2: DEGs obtained by using edgeR and filtering for padj < 0.05 and log2FC >|1|
S3: comparison between DEGs obtained by using DESeq2 and edgeR
S4: overlapping DEGs obtained by using DESeq2 and edgeR and filtering for padj < 0.05 and log2FC >|1|

## Sheet: S1
Gene	log2FC	padj
TRBV13	4.53565	1.99275e-45
TRBV10-2	-3.10381	3.35338e-26
TRAV38-2DV8	2.37647	4.09435e-16
PDGFRB	1.50723	2.01021e-13
SERPING1	1.02358	1.40993e-11
TRGV3	2.29736	2.00697e-11
C1QB	1.11232	3.83424e-11
AC002996.1	-8.89094	1.38852e-09
KLRC4-KLRK1	1.27384	1.67534e-09
B3GAT1	1.01808	3.45105e-09
TRAV12-2	-1.33326	1.0844e-08
FMNL2	1.16041	4.46903e-08
KIR3DX1	1.32939	5.8133e-07
KLRC3	1.17975	6.77264e-06
ETV7	1.31672	3.24596e-05
IGLV3-10	1.5558	6.81684e-05
NOG	-1.151	7.34523e-05
CXCL9	1.54741	0.000121564
TRGV2	-1.81979	0.000121564
TRBV6-1	-1.23144	0.000165033
H4C14	-1.03114	0.000234416
KLRC4	1.67771	0.000238767
LYPD2	1.67089	0.000313821
C1QC	1.04828	0.000477638
COCH	1.06239	0.000478198
SLAMF8	1.32362	0.000826938
TRAV19	-1.32955	0.000944413
ZNF483	-1.11228	0.00504388
TRBV15	-1.04076	0.0121913
ICA1	-1.04987	0.0139314
LINC02422	-1.20031	0.0188511
AL133355.1	-1.33973	0.0188511
NEFL	-1.03907	0.0216817
IKBKGP1	1.37771	0.0232578
IGKV1-6	-1.1583	0.03271
AGAP4	1.03379	0.0340949
AP002761.4	1.28095	0.040651
KREMEN1	1.09262	0.0455952
TRBV30	-1.1509	0.0493891

## Sheet: S2
Gene	log2FC	FDR
TRBV13	4.52693	1.23817e-35
TRBV10-2	-3.10021	7.77817e-23
AC002996.1	-9.52819	2.79733e-16
TRAV38-2DV8	2.37145	5.07761e-14
TRGV3	2.2885	1.11647e-11
PDGFRB	1.50591	1.90011e-11
SERPING1	1.02167	4.40774e-09
C1QB	1.11086	4.40774e-09
KLRC4-KLRK1	1.27268	4.33357e-08
B3GAT1	1.01701	1.9451e-07
TRAV12-2	-1.33413	5.39552e-07
FMNL2	1.15883	8.31312e-07
KIR3DX1	1.32668	3.75271e-06
IGLV3-10	1.55281	3.93849e-05
KLRC3	1.17809	4.64754e-05
ETV7	1.31391	8.64499e-05
CXCL9	1.54197	0.000102109
TRGV2	-1.80737	0.000102109
LYPD2	1.66402	0.000129602
KLRC4	1.67164	0.000160019
NOG	-1.15068	0.000267888
AL035078.4	-7.9993	0.000528828
H4C14	-1.03887	0.00070042
COCH	1.05999	0.00105331
TRBV6-1	-1.2324	0.00139075
C1QC	1.04571	0.00140773
SLAMF8	1.32178	0.00341772
TRAV19	-1.32863	0.00383045
AL590550.1	2.15172	0.00383045
ZNF483	-1.1122	0.00746134
TRDV3	-5.83699	0.00834823
IGKV3D-7	6.99616	0.0119806
HBG2	-6.67648	0.0126679
AC006059.2	6.04573	0.0136651
MCTS2P	4.42977	0.0137352
LINC02422	-1.19935	0.0171331
SNORD17	-3.03717	0.0179078
IGKV6D-21	2.79391	0.0180276
MACORIS	-3.89087	0.0190686
IKBKGP1	1.36489	0.0215995
TRBV15	-1.04026	0.0251695
AL133355.1	-1.34387	0.0258557
IL6	-1.74791	0.0314697
IGKV1D-33	2.30799	0.0322997
ICA1	-1.04977	0.0361184

## Sheet: S3
Genes	R Package
"ENSG00000003147_ICA1"	both
"ENSG00000010030_ETV7"	both
"ENSG00000100473_COCH"	both
"ENSG00000101898_MCTS2P"	Only_edgeR
"ENSG00000104970_KIR3DX1"	both
"ENSG00000109956_B3GAT1"	both
"ENSG00000113721_PDGFRB"	both
"ENSG00000136244_IL6"	Only_edgeR
"ENSG00000138755_CXCL9"	both
"ENSG00000149131_SERPING1"	both
"ENSG00000157827_FMNL2"	both
"ENSG00000158714_SLAMF8"	both
"ENSG00000159189_C1QC"	both
"ENSG00000173258_ZNF483"	both
"ENSG00000173369_C1QB"	both
"ENSG00000183542_KLRC4"	both
"ENSG00000183691_NOG"	both
"ENSG00000183762_KREMEN1"	Only_DESeq2
"ENSG00000188234_AGAP4"	Only_DESeq2
"ENSG00000196565_HBG2"	Only_edgeR
"ENSG00000197353_LYPD2"	both
"ENSG00000205810_KLRC3"	both
"ENSG00000211669_IGLV3-10"	both
"ENSG00000211699_TRGV3"	both
"ENSG00000211706_TRBV6-1"	both
"ENSG00000211789_TRAV12-2"	both
"ENSG00000211799_TRAV19"	both
"ENSG00000211817_TRAV38-2DV8"	both
"ENSG00000212232_SNORD17"	Only_edgeR
"ENSG00000225523_IGKV6D-21"	Only_edgeR
"ENSG00000228325_IGKV3D-7"	Only_edgeR
"ENSG00000229769_TRBV10-2"	both
"ENSG00000233306_TRGV2"	both
"ENSG00000237254_TRBV30"	Only_DESeq2
"ENSG00000237797_MACORIS"	Only_edgeR
"ENSG00000239855_IGKV1-6"	Only_DESeq2
"ENSG00000239975_IGKV1D-33"	Only_edgeR
"ENSG00000255760_LINC02422"	both
"ENSG00000255819_KLRC4-KLRK1"	both
"ENSG00000256590_TRDV3"	Only_edgeR
"ENSG00000257767_AC002996.1"	both
"ENSG00000260401_AP002761.4"	Only_DESeq2
"ENSG00000260461_AL133355.1"	both
"ENSG00000270882_H4C14"	both
"ENSG00000275882_IKBKGP1"	both
"ENSG00000276405_TRBV13"	both
"ENSG00000276819_TRBV15"	both
"ENSG00000277586_NEFL"	Only_DESeq2
"ENSG00000280571_AC006059.2"	Only_edgeR
"ENSG00000285283_AL035078.4"	Only_edgeR
"ENSG00000287097_AL590550.1"	Only_edgeR
Tot_DEGs_edgeR+DESeq2	51
DEGs_DESeq2	39
DEGs_edgeR	45
both	33
Only_edgeR	12
Only_DESeq2	6

## Sheet: S4
Gene	log2 edgeR	padj edgeR	log2 DESeq2	padj DESeq2
ICA1	-1.04977	0.0361184	-1.04987	0.0139314
ETV7	1.31391	8.64499e-05	1.31672	3.24596e-05
COCH	1.05999	0.00105331	1.06239	0.000478198
KIR3DX1	1.32668	3.75271e-06	1.32939	5.8133e-07
B3GAT1	1.01701	1.9451e-07	1.01808	3.45105e-09
PDGFRB	1.50591	1.90011e-11	1.50723	2.01021e-13
CXCL9	1.54197	0.000102109	1.54741	0.000121564
SERPING1	1.02167	4.40774e-09	1.02358	1.40993e-11
FMNL2	1.15883	8.31312e-07	1.16041	4.46903e-08
SLAMF8	1.32178	0.00341772	1.32362	0.000826938
C1QC	1.04571	0.00140773	1.04828	0.000477638
ZNF483	-1.1122	0.00746134	-1.11228	0.00504388
C1QB	1.11086	4.40774e-09	1.11232	3.83424e-11
KLRC4	1.67164	0.000160019	1.67771	0.000238767
NOG	-1.15068	0.000267888	-1.151	7.34523e-05
LYPD2	1.66402	0.000129602	1.67089	0.000313821
KLRC3	1.17809	4.64754e-05	1.17975	6.77264e-06
IGLV3-10	1.55281	3.93849e-05	1.5558	6.81684e-05
TRGV3	2.2885	1.11647e-11	2.29736	2.00697e-11
TRBV6-1	-1.2324	0.00139075	-1.23144	0.000165033
TRAV12-2	-1.33413	5.39552e-07	-1.33326	1.0844e-08
TRAV19	-1.32863	0.00383045	-1.32955	0.000944413
TRAV38-2DV8	2.37145	5.07761e-14	2.37647	4.09435e-16
TRBV10-2	-3.10021	7.77817e-23	-3.10381	3.35338e-26
TRGV2	-1.80737	0.000102109	-1.81979	0.000121564
LINC02422	-1.19935	0.0171331	-1.20031	0.0188511
KLRC4-KLRK1	1.27268	4.33357e-08	1.27384	1.67534e-09
AC002996.1	-9.52819	2.79733e-16	-8.89094	1.38852e-09
AL133355.1	-1.34387	0.0258557	-1.33973	0.0188511
H4C14	-1.03887	0.00070042	-1.03114	0.000234416
IKBKGP1	1.36489	0.0215995	1.37771	0.0232579
TRBV13	4.52693	1.23817e-35	4.53565	1.99275e-45
TRBV15	-1.04026	0.0251695	-1.04076	0.0121913
