# Supplementary material for: A multi-omics study on monozygotic twins discordant for amyotrophic lateral sclerosis and literature review underline a potential role for innate immunity and epigenetic dysregulation in disease mechanisms
Source: Neurol Sci. 2026 Feb 5;47(3):230. doi: 10.1007/s10072-026-08813-y (PMC12872720; doi:10.1007/s10072-026-08813-y)
Supplement: Supplementary file 3 — Supplementary Material 3 (XLSX 6.34 MB) [file 10072_2026_8813_MOESM3_ESM.xlsx]

## Sheet: Readme
A multi-omics study on monozygotic twins discordant for amyotrophic lateral sclerosis and literature review underline a potential role for innate immunity and epigenetic dysregulation in disease mechanisms; Neurological Sciences; Martina Tosi, Francesco Favero, Miriam Zuccalà, Endri Visha, Fjorilda Caushi, Nadia Barizzone, Nicola Pomella, Laura Follia, Lucia Corrado, Davide Corà, Loredana Martign…
*Department of Health Sciences, sandra.dalfonso@med.uniupo.it
S1: Differentially methylated probes identified after filtering for adjusted p-value ≤ 0.05 and |Δβ| > 0.06. The comparison is referred to ALS twin
S2: Smoking-related probes removed from the initial betavalue matrix
S3: Differentially methylated probes identified after removing smoking associated probes and filtering for adjusted p-value ≤ 0.05 and |Δβ| > 0.06. The comparison is referred to ALS twin
S4: Differentially methylated probes identified after removing smoking associated probes and filtering for adjusted p-value ≤ 0.1 and |Δβ| > 0.06. The comparison is referred to ALS twin
S5: List of 16 differentially methylated genes shared between twin literature studies and our twin pair results after filtering for adjusted p-value ≤ 0.05 and |Δβ| > 0.06
S6: List of 69 differentially methylated genes shared between twin literature studies and our twin pair results after filtering for adjusted p-value ≤ 0.1 and |Δβ| > 0.06

## Sheet: S1
Probe	logFC	AveExpr	t	P.Value	adj.P.Val	B	HealthyTwin_AVG	ALStwin_AVG	deltaBeta	CHR	MAPINFO	Strand	Type	gene	feature	cgi	feat.cgi	UCSC_Islands_Name	SNP_ID	SNP_DISTANCE
cg19594305	-0.129507	0.141834	-22.6267	1.34783e-09	0.000999188	12.512	0.215838	0.0863305	-0.129507	19	34112991	F	I	CHST8	1stExon	island	1stExon-island	chr19:34112279-34114353
cg18454685	-0.148522	0.124693	-17.974	1.15144e-08	0.004268	10.6005	0.209563	0.0610411	-0.148522	17	48639239	F	I	CACNA1G	Body	island	Body-island	chr17:48636103-48639279	rs527281376;rs138906232	0;47
cg27533288	-0.120652	0.111015	-17.12	1.80695e-08	0.00446514	10.1797	0.179959	0.0593071	-0.120652	10	118896776	F	I	VAX1	Body	island	Body-island	chr10:118895963-118898037	rs527774633;rs541261611	38;49
cg18235937	-0.102164	0.167686	-14.044	1.11439e-07	0.0206532	8.42622	0.226065	0.123901	-0.102164	1	6268858	R	I	RNF207	Body	island	Body-island	chr1:6268820-6269588	rs538273155	29
cg05508478	-0.13	0.256222	-12.8115	2.56611e-07	0.037739	7.59786	0.330507	0.200508	-0.13	11	9482677	R	II	ZNF143	5'UTR	island	5'UTR-island	chr11:9482109-9483152
cg03486287	-0.108722	0.117858	-12.1424	4.16249e-07	0.037739	7.11169	0.179985	0.0712626	-0.108722	9	99145998	F	I	SLC35D2	TSS200	shore	TSS200-shore	chr9:99145524-99145849
cg24505618	-0.0804136	0.148471	-12.0097	4.59439e-07	0.037739	7.012	0.194422	0.114009	-0.0804136	15	45422054	F	I	DUOX1	TSS200	island	TSS200-island	chr15:45421236-45422394	rs558338509;rs575046296;rs377331382	8;13;27
cg25286333	-0.073474	0.134293	-11.9489	4.80874e-07	0.037739	6.9659	0.176278	0.102804	-0.073474	1	6269448	F	I	RNF207	Body	island	Body-island	chr1:6268820-6269588	rs538130903;rs199646373	23;45
cg05070544	-0.0724069	0.644936	-11.836	5.23613e-07	0.037739	6.87973	0.686312	0.613905	-0.0724069	6	90793949	F	II	BACH2	5'UTR	opensea	5'UTR-opensea		rs562212559;rs150675131	0;1
cg25147376	-0.0776002	0.122738	-11.7428	5.62054e-07	0.037739	6.80795	0.167081	0.0894809	-0.0776002	1	166890293	R	I	ILDR2	Body	island	Body-island	chr1:166889776-166890649
cg05816956	-0.0601654	0.638034	-11.6273	6.14017e-07	0.037739	6.71825	0.672414	0.612249	-0.0601654	2	235397535	F	II		IGR	opensea	IGR-opensea		rs545767167	30
cg25684999	-0.0952511	0.176746	-11.6018	6.26221e-07	0.037739	6.69827	0.231175	0.135924	-0.0952511	10	23480803	R	I	PTF1A	TSS1500	island	TSS1500-island	chr10:23480697-23482455
cg02086877	0.334189	0.69308	11.5241	6.65013e-07	0.037739	6.63722	0.502116	0.836304	0.334189	1	44891298	R	II	RNF220	Body	opensea	Body-opensea		rs530443329	41
cg03614132	0.0766788	0.2776	11.435	7.12702e-07	0.037739	6.56681	0.233784	0.310463	0.0766788	12	89453916	F	II		IGR	opensea	IGR-opensea
cg04104132	-0.0707021	0.245539	-11.3161	7.82398e-07	0.0386676	6.47184	0.28594	0.215238	-0.0707021	11	2465440	R	II	KCNQ1	TSS1500	island	TSS1500-island	chr11:2465171-2465648	rs72558030	26
cg25711558	0.0725291	0.266503	11.0206	9.90182e-07	0.0398997	6.23157	0.225058	0.297587	0.0725291	7	101499638	R	II	CUX1	Body	opensea	Body-opensea		rs535642271;rs557262985	43;32
cg09799983	-0.0645647	0.0997575	-10.7818	1.2027e-06	0.0398997	6.03267	0.136652	0.0720869	-0.0645647	2	38301756	R	I	CYP1B1	Body	island	Body-island	chr2:38301276-38304518	rs144123960;rs9341250	26;23
cg14730445	-0.0619185	0.140319	-10.7703	1.2141e-06	0.0398997	6.023	0.175701	0.113783	-0.0619185	12	101603581	F	I	SLC5A8	1stExon	island	1stExon-island	chr12:101603387-101603933	rs148314248;rs202131749	16;29
cg11472631	-0.0712248	0.19392	-10.6077	1.38898e-06	0.0398997	5.88505	0.23462	0.163395	-0.0712248	21	33281743	R	II	HUNK	Body	opensea	Body-opensea		rs73361258	25
cg05804220	-0.0833094	0.121855	-10.5112	1.50587e-06	0.0398997	5.80211	0.16946	0.0861506	-0.0833094	15	45422062	F	I	DUOX1	TSS200	island	TSS200-island	chr15:45421236-45422394	rs558338509;rs575046296;rs377331382	0;5;19
cg20985755	-0.0807736	0.162737	-10.4869	1.53686e-06	0.0398997	5.78118	0.208893	0.128119	-0.0807736	3	24536474	R	I	THRB	TSS200	island	TSS200-island	chr3:24535844-24537436
cg02641337	0.0680333	0.290962	10.4237	1.62108e-06	0.0398997	5.72636	0.252086	0.320119	0.0680333	4	4867387	R	II		IGR	island	IGR-island	chr4:4867386-4867673
cg18473033	-0.0720177	0.11571	-10.383	1.67799e-06	0.0398997	5.69089	0.156863	0.0848449	-0.0720177	17	47653564	F	I	NXPH3	1stExon	island	1stExon-island	chr17:47653211-47654369	rs550615259;rs75105794	14;43
cg27458327	0.0621667	0.854805	10.359	1.71259e-06	0.0398997	5.6699	0.819281	0.881447	0.0621667	12	56878323	F	II	GLS2	Body	shelf	Body-shelf	chr12:56881401-56882702	rs554954342;rs75931312	1;30
cg26194172	-0.0679373	0.636618	-10.3435	1.73529e-06	0.0398997	5.65635	0.675439	0.607502	-0.0679373	5	96221731	F	II	ERAP2	Body	opensea	Body-opensea		rs532785463;rs551172530;rs563040357	5;14;25
cg00884093	-0.0753033	0.137895	-10.2431	1.89087e-06	0.0398997	5.56798	0.180926	0.105623	-0.0753033	22	46932648	R	I	CELSR1	1stExon	island	1stExon-island	chr22:46929317-46934861	rs553566026	16
cg02555211	-0.0742742	0.698986	-10.2284	1.91483e-06	0.0398997	5.55502	0.741429	0.667155	-0.0742742	1	31232867	R	II		IGR	opensea	IGR-opensea		rs549877845;rs533851965;rs531931643	36;30;1
cg27102772	0.0655923	0.725961	10.1912	1.97721e-06	0.0398997	5.522	0.68848	0.754072	0.0655923	15	96981748	F	II		IGR	opensea	IGR-opensea		rs184989547;rs552832421	0;8
cg06147190	0.066215	0.37885	10.1578	2.035e-06	0.0398997	5.49232	0.341013	0.407228	0.066215	9	127143971	F	II	PSMB7	Body	opensea	Body-opensea		rs564036245	0
cg10907868	-0.0662277	0.441616	-10.1456	2.05671e-06	0.0398997	5.48138	0.47946	0.413233	-0.0662277	2	175355057	F	II		IGR	shelf	IGR-shelf	chr2:175351364-175352154	rs77816926;rs6734512;rs78143246	6;44;48
cg02640604	0.0901424	0.369236	10.1325	2.08007e-06	0.0398997	5.46974	0.317726	0.407868	0.0901424	16	29690271	F	II	QPRT	TSS200	opensea	TSS200-opensea
cg11798182	-0.078548	0.576391	-10.0943	2.15022e-06	0.0398997	5.43555	0.621276	0.542728	-0.078548	14	98444513	F	II	C14orf64	TSS200	opensea	TSS200-opensea
cg26189827	-0.0618607	0.36681	-10.0242	2.28581e-06	0.0398997	5.37248	0.402159	0.340298	-0.0618607	7	40338925	F	II	SUGCT	Body	opensea	Body-opensea		rs181827581	14
cg04134031	-0.0722158	0.226025	-10.0009	2.33288e-06	0.0398997	5.35145	0.267291	0.195075	-0.0722158	8	143545236	F	II	BAI1	TSS200	shore	TSS200-shore	chr8:143545445-143546178	rs559003070	1
cg12353788	-0.0634439	0.601891	-9.97603	2.38428e-06	0.0398997	5.32895	0.638144	0.5747	-0.0634439	17	7792061	F	II	CHD3	Body	shelf	Body-shelf	chr17:7788261-7789091	rs151230039	43
cg05860036	0.0773997	0.229004	9.97275	2.39116e-06	0.0398997	5.32598	0.184776	0.262176	0.0773997	2	85243288	R	II	KCMF1	Body	opensea	Body-opensea
cg13471254	0.0676756	0.583516	9.9407	2.45951e-06	0.0398997	5.29688	0.544844	0.61252	0.0676756	9	131081198	R	II	TRUB2	Body	shelf	Body-shelf	chr9:131084541-131085471	rs572081204	34
cg17552116	0.0656964	0.526426	9.92156	2.50136e-06	0.0398997	5.27946	0.488885	0.554581	0.0656964	3	126721513	R	I	PLXNA1	Body	opensea	Body-opensea
cg12840502	-0.0713832	0.102806	-9.82582	2.7227e-06	0.0398997	5.19186	0.143597	0.0722136	-0.0713832	22	30116919	F	I	CABP7	Body	island	Body-island	chr22:30116081-30117160	rs549134446	13
cg22602513	-0.0641898	0.767373	-9.80087	2.78385e-06	0.0398997	5.1689	0.804053	0.739863	-0.0641898	1	160429714	R	II		IGR	opensea	IGR-opensea		rs542677247;rs559850161	50;14
cg12687926	-0.0601171	0.110201	-9.80077	2.78409e-06	0.0398997	5.16881	0.144554	0.0844369	-0.0601171	12	7315540	F	I		IGR	opensea	IGR-opensea
cg18005693	-0.0661228	0.104294	-9.79493	2.79863e-06	0.0398997	5.16343	0.142079	0.0759559	-0.0661228	3	30936070	F	I	GADL1	1stExon	island	1stExon-island	chr3:30936047-30936265	rs567212234;rs529884811;rs549518182;rs373606322;rs538693969;rs558290068	0;16;22;28;44;48
cg22175552	0.0700972	0.583053	9.7897	2.81172e-06	0.0398997	5.1586	0.542998	0.613095	0.0700972	1	183779591	R	II	RGL1	Body	opensea	Body-opensea		rs145302953;rs538089987	43;1
cg26281621	-0.0608426	0.651901	-9.78604	2.82091e-06	0.0398997	5.15523	0.686668	0.625826	-0.0608426	7	132262962	F	II	PLXNA4	5'UTR	shore	5'UTR-shore	chr7:132260474-132262527	rs116972549;rs115388502;rs112633118	6;35;42
cg04050463	0.076843	0.244235	9.77496	2.84896e-06	0.0398997	5.145	0.200325	0.277168	0.076843	6	170602486	F	II		IGR	shore	IGR-shore	chr6:170604411-170606479
cg09016797	-0.0693203	0.698026	-9.74803	2.91838e-06	0.0398997	5.1201	0.737638	0.668318	-0.0693203	7	155790956	F	II		IGR	opensea	IGR-opensea
cg04412883	-0.0742215	0.452386	-9.71206	3.01403e-06	0.0398997	5.08674	0.494798	0.420577	-0.0742215	11	287938	R	I	ATHL1	TSS1500	shore	TSS1500-shore	chr11:289771-290010	rs570474689;rs113623831;rs539420603	45;45;41
cg13781296	0.0610844	0.651377	9.69057	3.0728e-06	0.0399642	5.06676	0.616471	0.677556	0.0610844	1	2189699	R	II	SKI	Body	opensea	Body-opensea
cg10237903	-0.0707786	0.193042	-9.62088	3.27225e-06	0.0408203	5.00166	0.233487	0.162708	-0.0707786	8	139509075	R	I	FAM135B	TSS200	island	TSS200-island	chr8:139508795-139509774	rs545211009	42
cg07440398	-0.0642315	0.185998	-9.58858	3.36945e-06	0.0408203	4.97135	0.222702	0.15847	-0.0642315	14	99712966	F	II	BCL11B	Body	island	Body-island	chr14:99711839-99713431
cg17537683	0.0784479	0.778638	9.57365	3.41545e-06	0.0408203	4.9573	0.733811	0.812259	0.0784479	2	55239067	F	II	RTN4	Body	opensea	Body-opensea		rs150332989;rs137971375;rs529940120	13;46;51
cg20244489	-0.0926229	0.728085	-9.57141	3.4224e-06	0.0408203	4.9552	0.781013	0.68839	-0.0926229	1	8209787	F	II		IGR	opensea	IGR-opensea		rs558922347	22
cg23451443	0.0629647	0.461253	9.54677	3.49999e-06	0.0408203	4.93197	0.425274	0.488238	0.0629647	8	101349044	R	II	RNF19A	TSS1500	opensea	TSS1500-opensea		rs145559673;rs186539633;rs541332985;rs190945186	39;19;18;12
cg11398452	-0.0730921	0.102859	-9.51686	3.59678e-06	0.0408203	4.90371	0.144626	0.0715342	-0.0730921	10	118896755	F	I	VAX1	Body	island	Body-island	chr10:118895963-118898037	rs751233	12
cg16147511	-0.0735946	0.742786	-9.50188	3.64636e-06	0.0408203	4.88952	0.78484	0.711246	-0.0735946	14	99655820	F	II	BCL11B	Body	opensea	Body-opensea
cg01871688	0.0609665	0.38205	9.49813	3.65891e-06	0.0408203	4.88596	0.347213	0.408179	0.0609665	15	60948929	R	II	RORA	Body	opensea	Body-opensea		rs114034762	1
cg18863595	-0.0645214	0.25827	-9.47971	3.72111e-06	0.0408203	4.86848	0.295139	0.230618	-0.0645214	3	6902845	R	I	GRM7	1stExon	island	1stExon-island	chr3:6902823-6903516	rs548069874;rs575378287	33;19
cg01711061	-0.0623643	0.714888	-9.3884	4.04717e-06	0.0408203	4.78138	0.750525	0.688161	-0.0623643	6	108951696	F	II	FOXO3	Body	opensea	Body-opensea		rs117741693	2
cg03901393	0.0716664	0.296316	9.19296	4.8553e-06	0.0408203	4.59236	0.255364	0.327031	0.0716664	16	73029288	F	II	ZFHX3	5'UTR	opensea	5'UTR-opensea		rs540761203	24
cg04642923	-0.0629477	0.0953636	-9.18763	4.87968e-06	0.0408203	4.58715	0.131334	0.068386	-0.0629477	11	33398366	F	I		IGR	island	IGR-island	chr11:33397607-33398494
cg01412668	0.0712018	0.433235	9.09163	5.34255e-06	0.0408203	4.49295	0.392548	0.46375	0.0712018	6	155544957	R	II	TIAM2	5'UTR	opensea	5'UTR-opensea		rs75483369;rs555999099;rs139731965;rs188120640	38;37;10;3
cg14872074	0.0626831	0.672376	9.09131	5.34419e-06	0.0408203	4.49263	0.636557	0.69924	0.0626831	12	52306101	R	II	ACVRL1	5'UTR	shelf	5'UTR-shelf	chr12:52309034-52309337	rs542225698;rs541639505	3;2
cg05111779	0.0795171	0.317001	9.07008	5.45295e-06	0.0408203	4.47168	0.271563	0.35108	0.0795171	14	72990359	R	II	RGS6	Body	opensea	Body-opensea		rs538050167	2
cg27471901	0.0876152	0.270778	9.06957	5.45557e-06	0.0408203	4.47118	0.220712	0.308327	0.0876152	11	65097394	R	II		IGR	shelf	IGR-shelf	chr11:65101109-65101843
cg26647593	0.0668099	0.2276	9.01219	5.76203e-06	0.0408203	4.41433	0.189423	0.256233	0.0668099	18	21002961	F	II	TMEM241	Body	opensea	Body-opensea
cg06266666	-0.0753703	0.455802	-9.00405	5.80703e-06	0.0408203	4.40623	0.498871	0.4235	-0.0753703	16	63763377	F	II		IGR	opensea	IGR-opensea		rs559855466	23
cg23896695	-0.0771395	0.733054	-8.99605	5.85161e-06	0.0408203	4.39827	0.777133	0.699994	-0.0771395	8	128931535	R	II	PVT1	Body	opensea	Body-opensea
cg25888561	-0.0659874	0.224837	-8.95876	6.06442e-06	0.0408203	4.36109	0.262544	0.196557	-0.0659874	10	44163067	R	I		IGR	island	IGR-island	chr10:44162850-44163531	rs149077139	16
cg06001734	-0.0630119	0.776076	-8.95465	6.08834e-06	0.0408203	4.357	0.812083	0.749071	-0.0630119	2	54467214	F	II	ACYP2	Body	opensea	Body-opensea		rs533764065;rs843657	0;21
cg07675477	-0.0646995	0.233599	-8.9405	6.17167e-06	0.0408203	4.34284	0.27057	0.20587	-0.0646995	14	99711840	R	II	BCL11B	Body	island	Body-island	chr14:99711839-99713431
cg20106459	-0.062466	0.221971	-8.93283	6.21737e-06	0.0408203	4.33516	0.257665	0.195199	-0.062466	19	55866087	R	I	COX6B2	5'UTR	island	5'UTR-island	chr19:55865824-55866324
cg02135916	0.0680282	0.27784	8.91932	6.29867e-06	0.0408203	4.32164	0.238967	0.306995	0.0680282	14	57363870	F	II	OTX2-AS1	Body	opensea	Body-opensea
cg25816160	-0.0620447	0.748133	-8.90945	6.3589e-06	0.0408203	4.31173	0.783587	0.721542	-0.0620447	1	93053203	F	II	EVI5	Body	opensea	Body-opensea		rs182151947	0
cg03874089	-0.0702561	0.115626	-8.90196	6.40495e-06	0.0408203	4.30421	0.155772	0.0855158	-0.0702561	1	14925172	R	I	KAZN	TSS200	island	TSS200-island	chr1:14924610-14925993
cg13302929	0.078599	0.360764	8.8745	6.57704e-06	0.0408203	4.2766	0.31585	0.394449	0.078599	6	15356121	F	II	JARID2	Body	opensea	Body-opensea		rs189911055;rs557045520;rs182035977;rs546140409;rs553694914;rs573627679;rs542421899	0;1;16;22;29;41;43
cg20792294	-0.0699569	0.124496	-8.86962	6.60817e-06	0.0408203	4.27168	0.164471	0.0945142	-0.0699569	11	2165425	F	I	IGF2AS	Body	island	Body-island	chr11:2165135-2165672	rs148749891	51
cg13895650	0.0615428	0.516382	8.78525	7.17232e-06	0.0408203	4.18632	0.481215	0.542758	0.0615428	9	84228185	F	II	TLE1	Body	opensea	Body-opensea		rs181437778;rs77547622;rs186727234;rs142098069;rs548822994;rs561749349;rs73468084	1;2;3;8;10;28;29
cg16000803	0.0628932	0.472752	8.77422	7.24987e-06	0.0408203	4.17511	0.436813	0.499706	0.0628932	7	32619660	F	II	AVL9	Body	opensea	Body-opensea		rs568337476;rs535340047;rs148772506	25;30;41
cg04347414	-0.0755444	0.568282	-8.75307	7.40116e-06	0.0408203	4.15359	0.61145	0.535906	-0.0755444	1	2084519	R	I	PRKCZ	Body	shore	Body-shore	chr1:2082314-2082529	rs555170187;rs572641973	45;22
cg11229543	-0.0686725	0.14044	-8.75085	7.41724e-06	0.0408203	4.15132	0.179682	0.111009	-0.0686725	1	2984445	R	I	PRDM16	TSS1500	island	TSS1500-island	chr1:2983925-2987962	rs563061157;rs528969531	46;34
cg06763443	0.0627921	0.273562	8.74952	7.42689e-06	0.0408203	4.14997	0.237681	0.300473	0.0627921	5	137675015	R	II	FAM53C	5'UTR	shore	5'UTR-shore	chr5:137673380-137674328
cg16695102	0.0899973	0.409074	8.74804	7.43765e-06	0.0408203	4.14846	0.357647	0.447645	0.0899973	3	131219470	F	II	MRPL3	Body	shelf	Body-shelf	chr3:131221604-131221888	rs189183973;rs139092044;rs180701527	8;12;13
cg09456758	0.0628517	0.322811	8.74069	7.49136e-06	0.0408203	4.14096	0.286896	0.349748	0.0628517	14	61329252	F	II	MNAT1	Body	opensea	Body-opensea		rs557304072;rs577163594;rs188554525;rs60175838	1;30;31;33
cg09805196	-0.084721	0.675897	-8.68994	7.87373e-06	0.0408203	4.08905	0.724309	0.639588	-0.084721	10	91053513	F	II		IGR	opensea	IGR-opensea		rs183322053;rs370830899;rs556884593;rs185839622	1;5;35;39
cg24871540	-0.0614326	0.170072	-8.6854	7.90895e-06	0.0408203	4.08439	0.205176	0.143743	-0.0614326	19	50708705	R	I	MYH14	5'UTR	island	5'UTR-island	chr19:50708601-50708855	rs571491308;rs113907576;rs556636776	50;34;8
cg08139247	-0.0680706	0.174167	-8.67077	8.02368e-06	0.0408203	4.06937	0.213065	0.144994	-0.0680706	14	38725312	R	I	CLEC14A	1stExon	island	1stExon-island	chr14:38724254-38725537	rs568635618;rs2812035	35;29
cg13790603	-0.0733683	0.167902	-8.66463	8.0724e-06	0.0408203	4.06305	0.209827	0.136459	-0.0733683	3	24536478	R	I	THRB	TSS200	island	TSS200-island	chr3:24535844-24537436
cg24843380	-0.0635399	0.169654	-8.63342	8.32491e-06	0.0408203	4.03092	0.205963	0.142423	-0.0635399	5	178367827	F	I	ZNF454	TSS1500	island	TSS1500-island	chr5:178367620-178368725	rs561129957;rs376524288	0;22
cg23683779	0.0798319	0.461985	8.60279	8.58108e-06	0.0408203	3.9993	0.416367	0.496199	0.0798319	13	52755638	R	II	MRPS31P5	Body	opensea	Body-opensea		rs535287316;rs545586649;rs115625257	44;12;2
cg14172282	0.0615985	0.845336	8.59891	8.61421e-06	0.0408203	3.99527	0.810137	0.871735	0.0615985	1	172989890	R	II		IGR	opensea	IGR-opensea		rs542288769;rs192502443;rs549067308	49;7;1
cg09744501	-0.0612842	0.756517	-8.55934	8.95951e-06	0.0408203	3.95425	0.791536	0.730252	-0.0612842	16	14050769	F	II		IGR	opensea	IGR-opensea		rs574806102;rs558711003;rs575696250;rs538156162	0;10;11;13
cg21069500	0.0684404	0.327354	8.49707	9.53392e-06	0.0408203	3.88937	0.288245	0.356685	0.0684404	5	139050159	F	II	CXXC5	5'UTR	shore	5'UTR-shore	chr5:139047905-139048235	rs140756789;rs73261159	27;45
cg00023919	-0.0654573	0.404433	-8.47736	9.72413e-06	0.0408203	3.86874	0.441837	0.37638	-0.0654573	11	66839191	F	II	RHOD	3'UTR	island	3'UTR-island	chr11:66838918-66839192	rs140962191	18
cg06977427	-0.102844	0.137382	-8.45936	9.90131e-06	0.0408203	3.84988	0.196151	0.0933063	-0.102844	9	5629645	F	II	KIAA1432	5'UTR	island	5'UTR-island	chr9:5628570-5629743	rs576346443;rs34816443;rs562046277;rs573951816;rs184174679;rs559358103	5;12;28;37;39;48
cg15078439	-0.0622046	0.639022	-8.42834	1.02152e-05	0.0408203	3.81728	0.674568	0.612363	-0.0622046	9	127952905	R	II	PPP6C	TSS1500	shore	TSS1500-shore	chr9:127951391-127952263	rs77664151	31
cg15044957	-0.0704939	0.204097	-8.42353	1.02647e-05	0.0408203	3.81222	0.244379	0.173885	-0.0704939	11	30038672	F	I	KCNA4	TSS200	island	TSS200-island	chr11:30038522-30038823	rs538634515	43
cg12122293	-0.0654786	0.792416	-8.42098	1.02912e-05	0.0408203	3.80953	0.829832	0.764354	-0.0654786	19	9920428	F	II		IGR	opensea	IGR-opensea		rs563739876	0
cg16194735	0.0630593	0.681633	8.39293	1.05867e-05	0.0408203	3.77995	0.645599	0.708659	0.0630593	3	104863890	R	II		IGR	opensea	IGR-opensea		rs192278430;rs184865178;rs189536391	40;2;1
cg09914069	-0.0836438	0.529754	-8.3883	1.06363e-05	0.0408203	3.77506	0.577551	0.493907	-0.0836438	6	10886372	F	II	SYCP2L	TSS1500	shore	TSS1500-shore	chr6:10887184-10887622	rs35084918;rs75209552	2;42
cg18954479	-0.0621485	0.471527	-8.35772	1.09708e-05	0.0408203	3.7427	0.507041	0.444892	-0.0621485	6	20834224	F	II	CDKAL1	Body	opensea	Body-opensea		rs531901189;rs139008318	31;40
cg14025893	0.0618867	0.320156	8.34573	1.11051e-05	0.0408203	3.72998	0.284792	0.346679	0.0618867	3	30794667	R	II	GADL1	Body	opensea	Body-opensea		rs143023789;rs563900041;rs529815324;rs549655425;rs563386045	39;29;26;15;12
cg26950531	-0.0614699	0.249669	-8.34454	1.11185e-05	0.0408203	3.72872	0.284794	0.223324	-0.0614699	19	38704515	F	II	DPF1	Body	shelf	Body-shelf	chr19:38700333-38700577	rs552032310;rs564199284;rs528670395;rs112493126;rs4803871	0;12;13;45;46
cg17230773	-0.0602237	0.448603	-8.33054	1.12778e-05	0.0408203	3.71385	0.483016	0.422792	-0.0602237	7	142494148	F	II		IGR	shore	IGR-shore	chr7:142494563-142495248	rs116591717;rs56373029	27;39
cg07320333	0.0772372	0.336143	8.31557	1.14508e-05	0.0408203	3.69793	0.292007	0.369244	0.0772372	10	98595731	R	II	LCOR	5'UTR	shelf	5'UTR-shelf	chr10:98591707-98593273	rs553645522	2
cg02580308	0.0668294	0.744703	8.30269	1.16021e-05	0.0408203	3.68421	0.706515	0.773344	0.0668294	2	190042991	R	II	COL5A2	Body	opensea	Body-opensea		rs536914595;rs554947253	33;1
cg21090182	-0.0752926	0.708046	-8.24072	1.23608e-05	0.0408203	3.61796	0.75107	0.675778	-0.0752926	13	47146097	F	II	LRCH1	Body	opensea	Body-opensea		rs528241796;rs149169372	1;34
cg24101492	-0.0745777	0.099854	-8.23567	1.2425e-05	0.0408203	3.61254	0.14247	0.0678922	-0.0745777	14	96343119	R	I		IGR	island	IGR-island	chr14:96342209-96343570	rs372373612	28
cg10257092	-0.0605572	0.867059	-8.22163	1.26054e-05	0.0408203	3.59746	0.901663	0.841106	-0.0605572	6	32175533	F	II	NOTCH4	Body	opensea	Body-opensea		rs527629660;rs377352892	0;48
cg03986829	-0.0728536	0.225677	-8.20203	1.28619e-05	0.0408203	3.57638	0.267307	0.194454	-0.0728536	3	62358234	F	I	FEZF2	Body	island	Body-island	chr3:62357639-62359774	rs147461718	30
cg23432276	0.0695693	0.751925	8.20064	1.28803e-05	0.0408203	3.57489	0.712171	0.781741	0.0695693	3	19431834	R	II	KCNH8	Body	opensea	Body-opensea
cg12518485	0.0668019	0.282811	8.19848	1.29089e-05	0.0408203	3.57257	0.244639	0.311441	0.0668019	4	154248391	R	II	TRIM2	Body	opensea	Body-opensea		rs73854657	2
cg04127242	-0.0735103	0.63851	-8.19617	1.29397e-05	0.0408203	3.57007	0.680516	0.607006	-0.0735103	9	139990710	F	II	MAN1B1	Body	opensea	Body-opensea		rs142144025	27
cg27157434	-0.0676388	0.762491	-8.19333	1.29776e-05	0.0408203	3.56701	0.801141	0.733503	-0.0676388	1	117529718	R	II	PTGFRN	3'UTR	opensea	3'UTR-opensea
cg16192197	-0.0621328	0.574391	-8.14474	1.3645e-05	0.0408203	3.51453	0.609896	0.547763	-0.0621328	6	112301106	R	II		IGR	opensea	IGR-opensea		rs562260343	17
cg10554812	0.0606152	0.311914	8.1069	1.41907e-05	0.0414211	3.47348	0.277276	0.337892	0.0606152	11	95963934	F	II	MAML2	Body	opensea	Body-opensea		rs565268753;rs142410280	1;50
cg19447113	-0.0605561	0.687959	-8.09577	1.43559e-05	0.0414211	3.46137	0.722563	0.662007	-0.0605561	14	99725830	F	II	BCL11B	Body	opensea	Body-opensea		rs528312798;rs188152974;rs112823057	0;4;26
cg11420400	-0.0783275	0.630421	-8.09178	1.44155e-05	0.0414211	3.45703	0.675179	0.596852	-0.0783275	4	153872746	F	II	FHDC1	Body	opensea	Body-opensea		rs535689114;rs554382581;rs146752126;rs572626703	1;8;9;17
cg14339068	-0.0868871	0.217699	-8.07874	1.46124e-05	0.0415042	3.44283	0.267348	0.180461	-0.0868871	4	6311034	F	I		IGR	opensea	IGR-opensea		rs113713829;rs28722833	6;22
cg21595481	-0.0843019	0.150935	-8.06112	1.48831e-05	0.0419517	3.4236	0.199107	0.114805	-0.0843019	5	86275685	R	II		IGR	opensea	IGR-opensea		rs563419800	1
cg24392939	-0.0641884	0.805349	-8.04233	1.51779e-05	0.0421415	3.40307	0.842028	0.77784	-0.0641884	3	97591258	F	II		IGR	opensea	IGR-opensea		rs142470903	0
cg04250661	0.0627625	0.76886	8.03732	1.52575e-05	0.0422047	3.39759	0.732996	0.795758	0.0627625	4	160199879	R	II	RAPGEF2	Body	opensea	Body-opensea		rs562045475;rs528032515	34;2
cg07454558	-0.0669813	0.115517	-8.01587	1.56039e-05	0.0424668	3.37407	0.153792	0.0868103	-0.0669813	2	159826472	F	I	TANC1	5'UTR	shore	5'UTR-shore	chr2:159824854-159826401	rs567692409	11
cg04781916	0.074348	0.546668	7.95452	1.66425e-05	0.0426515	3.30656	0.504184	0.578532	0.074348	2	48013473	R	II	MSH6	Body	shelf	Body-shelf	chr2:48009808-48011443	rs116201757;rs540044673;rs558068979	37;15;1
cg07522661	-0.0979318	0.699025	-7.94248	1.68551e-05	0.0426515	3.29326	0.754986	0.657054	-0.0979318	5	140008276	R	II		IGR	shelf	IGR-shelf	chr5:140011482-140012739	rs188839124;rs181223460;rs111802565	12;2;1
cg24728698	-0.0781871	0.597802	-7.91585	1.73359e-05	0.042832	3.26379	0.642481	0.564294	-0.0781871	15	97081353	F	II		IGR	opensea	IGR-opensea		rs142358185;rs183758393	1;4
cg09711279	0.0705609	0.546048	7.90459	1.75436e-05	0.0428493	3.25131	0.505728	0.576289	0.0705609	10	107711404	R	I		IGR	opensea	IGR-opensea		rs527580687;rs547117047;rs570073762;rs78431853;rs142330194	42;41;22;12;5
cg23234375	-0.0600872	0.541729	-7.90128	1.76051e-05	0.0428493	3.24764	0.576064	0.515977	-0.0600872	11	65685702	F	II	DRAP1	TSS1500	shore	TSS1500-shore	chr11:65686287-65687554	rs73496433;rs560654723	24;33
cg23708361	-0.0791874	0.166451	-7.8891	1.78337e-05	0.0428996	3.23412	0.211701	0.132514	-0.0791874	7	145813432	F	II	CNTNAP2	TSS200	island	TSS200-island	chr7:145813030-145814084	rs528042853	5
cg23105877	-0.0713411	0.554261	-7.84282	1.87326e-05	0.0428996	3.18257	0.595027	0.523686	-0.0713411	9	136542466	F	II	SARDH	Body	opensea	Body-opensea		rs116064739;rs539695986	1;21
cg22633459	0.0778907	0.827726	7.8407	1.8775e-05	0.0428996	3.1802	0.783217	0.861108	0.0778907	14	84382350	R	II		IGR	opensea	IGR-opensea		rs530349780;rs542540155;rs564013332;rs531244006	48;37;33;1
cg00300046	-0.0639909	0.832872	-7.82599	1.90716e-05	0.0428996	3.16376	0.869438	0.805447	-0.0639909	1	2084595	R	II	PRKCZ	Body	shelf	Body-shelf	chr1:2082314-2082529	rs146109394;rs558450783;rs138965778	20;18;1
cg24712632	-0.0630446	0.713955	-7.81415	1.93142e-05	0.0428996	3.15051	0.749981	0.686936	-0.0630446	11	60754328	R	II	CD6	Body	opensea	Body-opensea		rs147279650	22
cg22483613	0.0823441	0.325185	7.80774	1.94469e-05	0.0428996	3.14333	0.278131	0.360475	0.0823441	4	15781661	R	II	CD38	Body	shore	Body-shore	chr4:15779998-15780729	rs551220973;rs374413286	48;13
cg14893161	0.0626776	0.818973	7.79846	1.96407e-05	0.0430776	3.13293	0.783157	0.845835	0.0626776	1	205819251	R	II	PM20D1	5'UTR	shore	5'UTR-shore	chr1:205818898-205819191	rs113992474;rs536916938	43;25
cg13860573	0.0774084	0.426115	7.77432	2.01551e-05	0.0433026	3.10582	0.381882	0.45929	0.0774084	3	136649005	R	II	NCK1	TSS1500	opensea	TSS1500-opensea		rs537436579	1
cg25278663	-0.0782278	0.776797	-7.77101	2.02266e-05	0.0433026	3.1021	0.821498	0.74327	-0.0782278	6	89296947	F	II		IGR	opensea	IGR-opensea		rs545761690	13
cg09995755	0.0631757	0.856033	7.76299	2.04013e-05	0.0433026	3.09308	0.819933	0.883108	0.0631757	17	58309008	F	II	SCARNA20	TSS200	opensea	TSS200-opensea		rs537271662;rs557550233;rs574216617	0;1;48
cg09289001	0.0614329	0.22314	7.7278	2.1188e-05	0.0433026	3.0534	0.188036	0.249469	0.0614329	8	103252525	R	II	RRM2B	TSS1500	shore	TSS1500-shore	chr8:103251480-103251751	rs28927984	49
cg00263248	-0.0670923	0.611987	-7.72105	2.13425e-05	0.0433026	3.04577	0.650326	0.583233	-0.0670923	14	98444151	F	II	C14orf64	Body	opensea	Body-opensea		rs533180221	35
cg09716109	0.0640051	0.775966	7.70773	2.16514e-05	0.0436665	3.0307	0.739392	0.803397	0.0640051	17	77373313	F	II	RBFOX3	5'UTR	opensea	5'UTR-opensea		rs200354223;rs4523953;rs870971;rs190011374	2;18;21;37
cg10853277	-0.0607984	0.750707	-7.68728	2.21348e-05	0.0436825	3.00753	0.785449	0.72465	-0.0607984	8	86436099	R	II		IGR	opensea	IGR-opensea		rs191805904	29
cg25661961	0.083348	0.824049	7.67801	2.23579e-05	0.0437787	2.99701	0.776421	0.859769	0.083348	4	157862518	F	II	PDGFC	Body	opensea	Body-opensea		rs532106820;rs575214025;rs543719147;rs562373601	0;2;5;16
cg12005407	0.061366	0.800395	7.66718	2.26215e-05	0.0438391	2.98471	0.765329	0.826694	0.061366	3	183847005	F	II		IGR	opensea	IGR-opensea		rs538952642;rs183256151;rs138039013	21;23;24
cg07540520	-0.069095	0.132434	-7.65535	2.29134e-05	0.0439781	2.97125	0.171917	0.102822	-0.069095	1	14925170	R	I	KAZN	TSS200	island	TSS200-island	chr1:14924610-14925993
cg22822698	0.0675724	0.71337	7.64173	2.32548e-05	0.0439781	2.95573	0.674758	0.74233	0.0675724	4	38679933	R	II	KLF3	5'UTR	opensea	5'UTR-opensea
cg24049493	-0.0797388	0.241013	-7.63457	2.34362e-05	0.0441613	2.94758	0.286578	0.206839	-0.0797388	1	42385941	F	II	HIVEP3	TSS1500	shore	TSS1500-shore	chr1:42383640-42384003	rs138930371;rs533202798	13;49
cg22254470	0.0647694	0.301899	7.62096	2.37856e-05	0.0443453	2.93204	0.264888	0.329657	0.0647694	6	111397469	R	II		IGR	opensea	IGR-opensea		rs114704762;rs563081555	28;17
cg19705840	0.0727413	0.836368	7.61496	2.39415e-05	0.0443453	2.92519	0.794802	0.867543	0.0727413	8	121065704	F	II		IGR	opensea	IGR-opensea		rs372243199	46
cg18201212	0.0852216	0.259422	7.6093	2.40895e-05	0.0443453	2.91872	0.210724	0.295946	0.0852216	9	135259157	R	II	TTF1	Body	opensea	Body-opensea		rs140131204;rs544399256	39;21
cg21282525	0.0667583	0.334516	7.59798	2.43886e-05	0.0443453	2.90577	0.296369	0.363127	0.0667583	14	104397864	R	II	TDRD9	Body	shelf	Body-shelf	chr14:104394529-104395234	rs529506996	42
cg27543672	-0.06294	0.822538	-7.57613	2.49773e-05	0.0443897	2.88073	0.858504	0.795564	-0.06294	1	84541035	F	II		IGR	shelf	IGR-shelf	chr1:84543146-84544261	rs534440969	9
cg20019985	-0.0687983	0.245821	-7.53081	2.62484e-05	0.0451478	2.82861	0.285135	0.216336	-0.0687983	11	32008961	F	I		IGR	island	IGR-island	chr11:32008802-32009044	rs548359859	36
cg03899022	-0.0740238	0.704182	-7.5187	2.65999e-05	0.0454248	2.81464	0.746482	0.672458	-0.0740238	5	110563578	F	II	CAMK4	Body	shelf	Body-shelf	chr5:110559569-110560446	rs140394490;rs538258864	10;39
cg10164393	-0.0793113	0.685805	-7.50739	2.69329e-05	0.0455848	2.80158	0.731126	0.651815	-0.0793113	6	119032202	F	II		IGR	opensea	IGR-opensea		rs529540984;rs56157951;rs138067381	0;1;36
cg24490133	-0.0646093	0.6543	-7.47597	2.78815e-05	0.0457181	2.76522	0.691219	0.62661	-0.0646093	1	245607970	R	II	KIF26B	Body	opensea	Body-opensea		rs368163599	50
cg01477361	0.0654781	0.798166	7.45972	2.83866e-05	0.0457181	2.74636	0.76075	0.826228	0.0654781	2	79621211	F	II		IGR	opensea	IGR-opensea		rs559663200;rs75278869;rs548326652	3;25;43
cg10461044	0.0739884	0.302869	7.44248	2.89332e-05	0.0457181	2.72633	0.26059	0.334579	0.0739884	12	72176067	R	II	RAB21	Body	opensea	Body-opensea		rs575943109	16
cg08209849	-0.0726431	0.708407	-7.43627	2.91329e-05	0.0457181	2.71911	0.749918	0.677275	-0.0726431	1	64117325	R	II	PGM1	ExonBnd	opensea	ExonBnd-opensea		rs185880979;rs546908974;rs562024837;rs77434440;rs368293066	42;41;37;8;1
cg16268734	0.0611062	0.386474	7.42094	2.96326e-05	0.0457181	2.70124	0.351556	0.412662	0.0611062	12	56690194	R	II	CS	Body	shelf	Body-shelf	chr12:56693680-56694345	rs544122914	27
cg11340993	-0.0633894	0.857405	-7.41661	2.97752e-05	0.0457181	2.69619	0.893627	0.830238	-0.0633894	7	135445870	F	II		IGR	opensea	IGR-opensea		rs189934123	14
cg10614809	-0.077984	0.212639	-7.4164	2.97822e-05	0.0457181	2.69595	0.257202	0.179218	-0.077984	7	51539190	R	I		IGR	opensea	IGR-opensea		rs539918233	9
cg10713839	-0.0756237	0.64731	-7.41145	2.99464e-05	0.0457181	2.69017	0.690524	0.6149	-0.0756237	4	81047158	F	II		IGR	opensea	IGR-opensea		rs189255604;rs73829393;rs571303058;rs536875381	1;33;34;36
cg23482891	-0.0620766	0.154409	-7.41116	2.99559e-05	0.0457181	2.68984	0.189881	0.127805	-0.0620766	20	55841841	F	I	BMP7	TSS200	shore	TSS200-shore	chr20:55840216-55841794
cg14651079	-0.0985685	0.745412	-7.38755	3.07528e-05	0.0457181	2.66225	0.801737	0.703169	-0.0985685	10	88428177	R	II	LDB3	TSS1500	opensea	TSS1500-opensea		rs538273760;rs2803555;rs11812601;rs190681237	22;21;12;2
cg18953183	-0.060673	0.560498	-7.38379	3.0882e-05	0.0457181	2.65785	0.595168	0.534495	-0.060673	5	156607793	F	II	ITK	TSS200	opensea	TSS200-opensea		rs146866105;rs553796024;rs570502807;rs57227555;rs575415892;rs186168739;rs60775953	0;15;18;31;33;43;50
cg10206933	-0.0645493	0.759371	-7.35151	3.20144e-05	0.0457181	2.62001	0.796256	0.731707	-0.0645493	10	133786713	R	II	BNIP3	Body	opensea	Body-opensea		rs45494294	7
cg09907509	-0.0736277	0.228543	-7.34766	3.21524e-05	0.0457181	2.61549	0.270616	0.196988	-0.0736277	13	37248244	F	I	C13orf36	5'UTR	island	5'UTR-island	chr13:37247949-37248463
cg21223135	0.0602244	0.421354	7.33453	3.2628e-05	0.0457181	2.60005	0.38694	0.447165	0.0602244	6	149320810	R	II	UST	Body	opensea	Body-opensea		rs145649687;rs533273875	3;2
cg13380502	0.0633329	0.235342	7.33431	3.26361e-05	0.0457181	2.59979	0.199152	0.262485	0.0633329	1	27718221	R	II	GPR3	TSS1500	shore	TSS1500-shore	chr1:27718892-27719349
cg01721141	-0.0706717	0.825273	-7.31957	3.31794e-05	0.0457181	2.58244	0.865657	0.794985	-0.0706717	10	17173052	R	II	CUBN	TSS1500	opensea	TSS1500-opensea		rs111724536;rs116475377;rs534564800	47;8;1
cg19187012	0.061658	0.155565	7.31705	3.32733e-05	0.0457181	2.57947	0.120332	0.18199	0.061658	1	184774806	R	II	FAM129A	Body	opensea	Body-opensea
cg21375281	0.0931108	0.59098	7.30629	3.36771e-05	0.0457181	2.56679	0.537774	0.630884	0.0931108	4	83819329	F	II	THAP9-AS1	Body	shelf	Body-shelf	chr4:83821688-83822065	rs577291949	1
cg00538591	0.0641176	0.503256	7.29831	3.39802e-05	0.0457181	2.55737	0.466618	0.530735	0.0641176	16	89008994	F	I	CBFA2T3	TSS1500	shore	TSS1500-shore	chr16:89006334-89008600	rs576556953	51
cg06268694	-0.070028	0.17626	-7.28732	3.44026e-05	0.0457181	2.54439	0.216276	0.146248	-0.070028	22	46932642	R	I	CELSR1	1stExon	island	1stExon-island	chr22:46929317-46934861	rs553566026	10
cg23385162	-0.0604922	0.844271	-7.28586	3.44593e-05	0.0457181	2.54266	0.878838	0.818345	-0.0604922	3	115341064	F	II	GAP43	TSS1500	opensea	TSS1500-opensea		rs577581597;rs115821332	39;43
cg14597545	0.0684651	0.539707	7.27254	3.49797e-05	0.0457834	2.5269	0.500584	0.569049	0.0684651	15	73074210	F	II	ADPGK	Body	shore	Body-shore	chr15:73075586-73076663	rs113372909;rs573081898;rs117764789	8;29;30
cg02527481	0.0825343	0.696323	7.27223	3.49921e-05	0.0457834	2.52653	0.64916	0.731694	0.0825343	14	89749973	F	II	FOXN3	Body	opensea	Body-opensea		rs539460066	17
cg15248035	0.0622347	0.380259	7.26039	3.54618e-05	0.0457834	2.51251	0.344696	0.406931	0.0622347	9	36169949	F	II	CCIN	1stExon	shelf	1stExon-shelf	chr9:36166198-36166829	rs199547236;rs570808644	1;38
cg21246531	0.0653313	0.712962	7.25023	3.58708e-05	0.0459335	2.50046	0.67563	0.740961	0.0653313	9	36039639	R	II	RECK	Body	shelf	Body-shelf	chr9:36036798-36037564	rs559833711;rs528499420	32;1
cg09718251	0.0849257	0.846505	7.23522	3.64842e-05	0.0460585	2.48263	0.797976	0.882902	0.0849257	10	1132730	R	II	WDR37	Body	opensea	Body-opensea		rs150259265;rs534651793;rs138949802;rs113648564;rs544137141	45;44;38;20;2
cg14318791	-0.0608721	0.80664	-7.22062	3.70914e-05	0.0460585	2.46528	0.841424	0.780552	-0.0608721	5	7858502	F	II		IGR	opensea	IGR-opensea		rs563685974;rs35228894;rs199760766;rs536799422;rs536408074;rs556692474	0;21;30;33;35;40
cg24397545	0.0638277	0.770436	7.20874	3.75942e-05	0.0462183	2.45112	0.733963	0.797791	0.0638277	6	24172312	F	II	DCDC2	3'UTR	opensea	3'UTR-opensea		rs566917433;rs539204731;rs185396049;rs576003796;rs544959947	0;10;19;35;36
cg06680863	-0.070819	0.719483	-7.16973	3.92968e-05	0.046349	2.40454	0.759951	0.689132	-0.070819	12	25649090	F	II	IFLTD1	Body	opensea	Body-opensea		rs185874675	19
cg18111500	-0.0674258	0.194134	-7.16917	3.93219e-05	0.046349	2.40387	0.232663	0.165237	-0.0674258	14	61655727	F	II		IGR	opensea	IGR-opensea		rs111410012	4
cg07661167	0.116903	0.537337	7.15927	3.97674e-05	0.046349	2.39202	0.470535	0.587438	0.116903	10	37990439	F	I		IGR	opensea	IGR-opensea
cg22534509	-0.0727104	0.616329	-7.15913	3.97741e-05	0.046349	2.39185	0.657877	0.585167	-0.0727104	12	123215119	R	II	GPR81	1stExon	opensea	1stExon-opensea		rs187241114;rs554364656;rs572614388	42;34;1
cg01246434	-0.0604778	0.545261	-7.15251	4.00748e-05	0.046349	2.38393	0.57982	0.519342	-0.0604778	6	30525976	F	II	PRR3	Body	shore	Body-shore	chr6:30523775-30525189	rs576870939	19
cg25689873	0.0629235	0.635239	7.12101	4.15424e-05	0.046349	2.3461	0.599282	0.662206	0.0629235	1	235429880	R	II	ARID4B	Body	opensea	Body-opensea		rs570521885	26
cg21142512	-0.0716571	0.798862	-7.11502	4.18278e-05	0.046349	2.3389	0.839809	0.768151	-0.0716571	3	4791251	F	II	ITPR1	Body	opensea	Body-opensea		rs540702863;rs142575313;rs79652400;rs184113636;rs532328853	1;9;24;30;50
cg03635167	-0.0657646	0.801376	-7.09504	4.27958e-05	0.046349	2.31483	0.838956	0.773192	-0.0657646	11	16765843	R	II	C11orf58	Body	opensea	Body-opensea		rs181600985;rs185025569;rs569151210	43;12;1
cg13619522	0.0606065	0.731171	7.09032	4.30282e-05	0.046349	2.30913	0.696539	0.757145	0.0606065	15	75095171	R	I	CSK	3'UTR	shore	3'UTR-shore	chr15:75095349-75095560	rs4886624;rs2071501	20;16
cg01117384	-0.0626274	0.627447	-7.07984	4.35487e-05	0.046349	2.29648	0.663234	0.600606	-0.0626274	20	56274096	F	II	PMEPA1	5'UTR	opensea	5'UTR-opensea
cg07143083	-0.063262	0.188881	-7.05684	4.47152e-05	0.0463771	2.26868	0.225031	0.161769	-0.063262	7	70597921	F	I	WBSCR17	1stExon	island	1stExon-island	chr7:70596228-70598382	rs202130395;rs145550936;rs151127222;rs139969494	5;14;42;49
cg00685135	0.173333	0.24469	7.04816	4.51643e-05	0.0463771	2.25816	0.145643	0.318975	0.173333	9	36136348	R	I	GLIPR2	TSS1500	island	TSS1500-island	chr9:36136188-36137229
cg12488833	-0.0606098	0.436965	-7.04467	4.53463e-05	0.0463771	2.25393	0.471599	0.41099	-0.0606098	9	119312500	F	II	ASTN2	Body	opensea	Body-opensea		rs192511632	44
cg03354077	0.0606967	0.630465	7.02992	4.61242e-05	0.0463771	2.23604	0.595781	0.656478	0.0606967	6	26248747	F	II		IGR	shore	IGR-shore	chr6:26246815-26247100	rs116927472	42
cg20538211	0.0838137	0.704099	7.02342	4.64715e-05	0.0464516	2.22814	0.656205	0.740019	0.0838137	4	58027287	R	II		IGR	shelf	IGR-shelf	chr4:58029841-58030526	rs149399258;rs76049146;rs551675841;rs571533181	47;46;35;2
cg27159987	-0.0623564	0.8489	-7.01958	4.6678e-05	0.0464516	2.22348	0.884532	0.822176	-0.0623564	7	158578750	R	II	ESYT2	Body	opensea	Body-opensea		rs117989160	36
cg10220544	0.063847	0.298807	7.00883	4.72613e-05	0.0464516	2.21041	0.262323	0.32617	0.063847	1	60171660	F	II	FGGY	Body	opensea	Body-opensea		rs138983495	31
cg25224289	0.08595	0.813651	7.00826	4.7293e-05	0.0464516	2.20971	0.764537	0.850487	0.08595	5	64872763	R	II	PPWD1	Body	opensea	Body-opensea
cg15164881	-0.0619537	0.812636	-7.00798	4.73082e-05	0.0464516	2.20937	0.848038	0.786085	-0.0619537	11	858840	F	II	TSPAN4	5'UTR	island	5'UTR-island	chr11:858575-858932	rs191014223	51
cg19177070	0.0687026	0.363081	6.99408	4.80754e-05	0.0466925	2.19244	0.323823	0.392525	0.0687026	14	89290212	R	II	TTC8	TSS1500	shore	TSS1500-shore	chr14:89290918-89291355	rs542631872	13
cg24553763	-0.0664439	0.68904	-6.97994	4.88693e-05	0.0466925	2.17521	0.727008	0.660564	-0.0664439	3	135455646	R	II		IGR	opensea	IGR-opensea
cg10148702	0.0687712	0.453769	6.97428	4.91912e-05	0.0466925	2.1683	0.414472	0.483243	0.0687712	6	144076558	R	II	PHACTR2	Body	opensea	Body-opensea		rs563651778;rs111484218;rs146622134;rs571002859;rs189519357	49;39;14;9;7
cg01895714	0.0640729	0.435901	6.96857	4.95184e-05	0.0468895	2.16132	0.399288	0.463361	0.0640729	8	131220152	F	II	ASAP1	Body	opensea	Body-opensea		rs566346126	43
cg17253051	-0.0888656	0.4004	-6.96845	4.95252e-05	0.0468895	2.16118	0.45118	0.362315	-0.0888656	7	24960922	F	II	OSBPL3	5'UTR	opensea	5'UTR-opensea		rs181365994	18
cg23222472	0.0711253	0.271038	6.96497	4.97261e-05	0.0469311	2.15692	0.230395	0.301521	0.0711253	7	112135961	R	II		IGR	opensea	IGR-opensea		rs2966493;rs537185379;rs183186566	51;23;4
cg25242151	0.0602241	0.552752	6.96487	4.97319e-05	0.0469311	2.15679	0.518338	0.578562	0.0602241	8	91952744	F	II	NECAB1	Body	opensea	Body-opensea		rs552359377	1
cg08842287	0.0654266	0.586012	6.9644	4.97591e-05	0.0469311	2.15622	0.548625	0.614052	0.0654266	16	3747018	F	II	TRAP1	Body	opensea	Body-opensea		rs573468366;rs1635404;rs562421426	0;24;51
cg14008998	0.06152	0.812965	6.93602	5.1429e-05	0.0471743	2.12148	0.77781	0.83933	0.06152	14	64542631	R	II	SYNE2	Body	opensea	Body-opensea		rs189261139	2
cg17953764	-0.060028	0.417202	-6.93473	5.15065e-05	0.0471743	2.1199	0.451504	0.391476	-0.060028	4	48492845	F	I	ZAR1	1stExon	island	1stExon-island	chr4:48492117-48493589	rs139073114	51
cg04197436	0.0664757	0.243257	6.92952	5.18197e-05	0.0471743	2.11351	0.205271	0.271746	0.0664757	3	15847439	R	II	ANKRD28	Body	opensea	Body-opensea		rs563962487;rs570289259;rs547101180;rs189465869	45;13;11;1
cg21913997	0.0617408	0.67356	6.87652	5.51315e-05	0.0475374	2.04831	0.63828	0.700021	0.0617408	10	90420571	F	II		IGR	opensea	IGR-opensea
cg19193517	0.0690466	0.814013	6.87509	5.52235e-05	0.0475374	2.04655	0.774558	0.843604	0.0690466	2	45394833	R	II		IGR	shore	IGR-shore	chr2:45395869-45398186
cg04965200	-0.0673974	0.76166	-6.87101	5.54889e-05	0.0475374	2.04151	0.800173	0.732775	-0.0673974	12	93484239	R	II		IGR	opensea	IGR-opensea
cg16672668	-0.0642121	0.790847	-6.85774	5.63593e-05	0.0475374	2.02512	0.827539	0.763327	-0.0642121	1	236898874	R	II	ACTN2	Body	opensea	Body-opensea		rs555857692	1
cg03669245	0.069855	0.50044	6.84849	5.69752e-05	0.0477531	2.01368	0.460523	0.530378	0.069855	5	80801666	R	II	SSBP2	Body	opensea	Body-opensea
cg00699569	0.060235	0.277629	6.84839	5.69821e-05	0.0477531	2.01356	0.243209	0.303444	0.060235	1	157536296	R	II		IGR	opensea	IGR-opensea		rs561893837	2
cg14882828	0.0621651	0.414499	6.848	5.70078e-05	0.0477531	2.01308	0.378976	0.441141	0.0621651	5	14758150	F	II	ANKH	Body	opensea	Body-opensea		rs60927035	0
cg13492692	0.0611345	0.204889	6.83257	5.80517e-05	0.0483001	1.99398	0.169955	0.231089	0.0611345	9	126777673	F	I	LHX2	Body	island	Body-island	chr9:126773246-126780953	rs201206386	7
cg00484711	-0.0647551	0.302972	-6.8297	5.82487e-05	0.0484097	1.99041	0.339975	0.27522	-0.0647551	2	42331922	F	II		IGR	shelf	IGR-shelf	chr2:42328300-42328827	rs182353575;rs188293156	0;37
cg08538034	0.0677893	0.543328	6.82398	5.86422e-05	0.0484404	1.98332	0.504591	0.572381	0.0677893	1	14928945	R	II	KIAA1026	Body	shelf	Body-shelf	chr1:14924610-14925993	rs562237831	24
cg03561600	0.0625339	0.398538	6.81809	5.90504e-05	0.0484404	1.97602	0.362805	0.425339	0.0625339	16	79028206	F	II	WWOX	Body	opensea	Body-opensea		rs567987039;rs146224161;rs556966856	1;24;35
cg02881684	-0.0657118	0.533562	-6.80465	5.99943e-05	0.0486255	1.95933	0.571112	0.5054	-0.0657118	19	45978153	R	II	FOSB	3'UTR	shore	3'UTR-shore	chr19:45975848-45976262
cg02041484	0.0659252	0.329053	6.76539	6.28459e-05	0.0491029	1.91043	0.291382	0.357307	0.0659252	7	129266958	R	II	NRF1	5'UTR	opensea	5'UTR-opensea		rs531617363;rs143853269	19;14
cg15647617	-0.06509	0.444978	-6.75751	6.34358e-05	0.0491029	1.90059	0.482173	0.417083	-0.06509	7	5566311	F	II		IGR	shelf	IGR-shelf	chr7:5569062-5570594	rs534784816;rs189937515;rs578027994;rs13447416;rs545216839;rs852426	1;16;18;35;35;42
cg13329352	-0.0603829	0.86337	-6.75712	6.34656e-05	0.0491029	1.9001	0.897874	0.837491	-0.0603829	2	198649443	F	II	BOLL	5'UTR	shore	5'UTR-shore	chr2:198649751-198651599	rs567747287	7
cg24814117	-0.0667986	0.137597	-6.74809	6.41489e-05	0.0491029	1.88882	0.175768	0.108969	-0.0667986	5	77591744	F	II	AP3B1	TSS1500	shore	TSS1500-shore	chr5:77590137-77590721
cg00327399	-0.0664658	0.818091	-6.74127	6.46713e-05	0.0491029	1.88028	0.856072	0.789606	-0.0664658	16	48642773	R	II	MIR5095	Body	shore	Body-shore	chr16:48643589-48643860	rs573366266;rs535924641	50;36
cg25114011	0.0757008	0.7843	6.73912	6.48363e-05	0.0491029	1.8776	0.741042	0.816743	0.0757008	13	113104071	F	II		IGR	shelf	IGR-shelf	chr13:113106337-113106544	rs188146468;rs529097448;rs551965221;rs566028141;rs114973895	21;22;26;50;51
cg16107121	-0.0606824	0.555895	-6.73753	6.49587e-05	0.0491172	1.87562	0.590571	0.529888	-0.0606824	7	81641586	F	II	LOC101927356	Body	opensea	Body-opensea		rs530023557;rs117564775	15;45
cg02630510	-0.0904767	0.791678	-6.7333	6.52864e-05	0.049131	1.87032	0.843379	0.752902	-0.0904767	4	114655476	F	II	CAMK2D	Body	opensea	Body-opensea
cg14145074	-0.0605457	0.332887	-6.72773	6.57205e-05	0.049131	1.86334	0.367484	0.306938	-0.0605457	7	5567891	F	II	ACTB	Body	shore	Body-shore	chr7:5569062-5570594	rs200270797	7
cg25437531	0.0721052	0.564187	6.71586	6.66555e-05	0.049131	1.84846	0.522984	0.595089	0.0721052	11	33880362	F	II	LMO2	3'UTR	opensea	3'UTR-opensea		rs537097673	44
cg10244976	-0.0700654	0.740727	-6.71406	6.67993e-05	0.049131	1.84619	0.780765	0.710699	-0.0700654	16	1014818	F	I	LMF1	Body	island	Body-island	chr16:1014739-1014976	rs551821956;rs190757847;rs181568621	33;39;46
cg15070513	-0.090563	0.598002	-6.70761	6.73143e-05	0.049131	1.8381	0.649753	0.55919	-0.090563	17	37782685	F	II	PPP1R1B	TSS1500	shore	TSS1500-shore	chr17:37783314-37783919	rs181637774;rs548594430;rs560922454;rs149529378	0;1;8;46
cg00545801	0.0726181	0.275167	6.70271	6.77086e-05	0.0492117	1.83196	0.233671	0.306289	0.0726181	12	32455325	F	II	BICD1	Body	opensea	Body-opensea		rs139158374;rs3844105	23;30
cg06611109	-0.061132	0.763545	-6.6895	6.87852e-05	0.0492206	1.81534	0.798478	0.737346	-0.061132	3	147680482	F	II		IGR	opensea	IGR-opensea		rs534456053;rs554407809	14;34
cg19598669	0.069515	0.786796	6.67963	6.96008e-05	0.0495174	1.80293	0.747073	0.816588	0.069515	1	185631928	F	II		IGR	opensea	IGR-opensea		rs184225017;rs567338739	13;21
cg06203243	0.0776337	0.557726	6.67651	6.98613e-05	0.0496075	1.79899	0.513363	0.590997	0.0776337	6	157137784	R	II	ARID1B	Body	opensea	Body-opensea
cg12183501	0.0600829	0.309861	6.66933	7.04642e-05	0.0496117	1.78994	0.275528	0.335611	0.0600829	3	148869703	R	II	HPS3	Body	opensea	Body-opensea		rs59747617;rs537210961;rs141312702;rs574362201	45;33;26;1
cg03745410	0.0733417	0.841874	6.65895	7.13451e-05	0.0496117	1.77686	0.799965	0.873306	0.0733417	5	72835864	R	II		IGR	opensea	IGR-opensea		rs370856431;rs78068190	12;2
cg09123899	0.0612968	0.390653	6.64671	7.24001e-05	0.0496117	1.7614	0.355626	0.416923	0.0612968	16	54008833	R	II	FTO	Body	opensea	Body-opensea		rs568117915	15
cg03649143	-0.079288	0.782502	-6.64615	7.24487e-05	0.0496117	1.76069	0.827809	0.748521	-0.079288	11	122017381	F	II	MIRLET7A2	TSS200	opensea	TSS200-opensea		rs546761373;rs41302385;rs189192370	0;6;50
cg04483282	-0.0641052	0.819321	-6.63054	7.3819e-05	0.049879	1.74096	0.855953	0.791847	-0.0641052	10	20381260	R	II	PLXDC2	Body	opensea	Body-opensea		rs376811192	2
cg24056580	-0.0623863	0.676701	-6.61786	7.49534e-05	0.0498917	1.7249	0.712351	0.649964	-0.0623863	8	129553417	R	II	LINC00824	Body	opensea	Body-opensea
cg16994041	0.0978084	0.358146	6.6083	7.58214e-05	0.0498917	1.71277	0.302256	0.400064	0.0978084	7	151503269	F	II	PRKAG2	5'UTR	opensea	5'UTR-opensea		rs193184061;rs552541640;rs4442045	1;15;32
cg05628847	0.0884619	0.725076	6.59739	7.68245e-05	0.049942	1.69892	0.674526	0.762988	0.0884619	10	28896050	R	II	WAC	Body	opensea	Body-opensea		rs142581705	2
cg05947033	0.0769587	0.406842	6.596	7.69537e-05	0.049942	1.69715	0.362865	0.439824	0.0769587	7	30041686	F	II		IGR	opensea	IGR-opensea		rs148573014;rs565777786	1;32
cg24260921	0.0956444	0.224992	6.59484	7.70607e-05	0.049942	1.69569	0.170338	0.265983	0.0956444	6	143998732	F	II	PHACTR2	TSS1500	shore	TSS1500-shore	chr6:143999154-143999667	rs11155318	29

## Sheet: S2
Probes
cg01940273
cg03329539
cg03636183
cg05575921
cg14391737
cg17739917
cg21161138
cg21566642
cg26703534
cg00475490
cg21911711
cg18110140
cg25648203
cg14753356
cg02738868
cg00045592
cg25189904
cg05086879
cg09338374
cg19885130
cg27215690
cg06644428
cg19572487
cg07339236
cg03450842
cg08709672
cg27537125
cg05284742
cg11660018
cg25001882
cg09935388
cg10765427
cg24797066
cg17738628
cg23161492
cg25845814
cg25949550
cg07986378
cg21322436
cg07390844
cg09022230
cg12803068
cg04551776
cg05157376
cg14624207
cg06421013
cg15159987
cg01692968
cg10750182
cg04885881
cg25197654
cg00501876
cg09834951
cg23771366
cg07251887
cg05009104
cg23916896
cg14580211
cg05753553
cg14712058
cg10041129
cg07741821
cg27241845
cg26271591
cg12956751
cg05533761
cg00073090
cg11207515
cg24859433
cg01899089
cg01901332
cg21026639
cg16758086
cg09010260
cg20174472
cg11554391
cg09945032
cg26361535
cg23973524
cg27650500
cg07943658
cg21901790
cg11902777
cg20295214
cg09465516
cg17419818
cg22551157
cg00819417
cg16145216
cg24049493
cg16611234
cg03707168
cg20540629
cg00310412
cg17547179
cg17651613
cg12075928
cg05460226
cg17287155
cg06563667
cg23432008
cg24090911
cg24947681
cg26673040
cg24211550
cg20328799
cg22440155
cg26963277
cg11931220
cg13849276
cg20832643
cg14316231
cg25305703
cg22585799
cg26768182
cg15342087
cg17619755
cg15394081
cg14466441
cg13185177
cg06708913
cg05221370
cg18387338
cg04018738
cg23025288
cg14051805
cg09842685
cg07815896
cg19798735
cg18268027
cg16522223
cg06235438
cg01208318
cg16470128
cg19089201
cg07812250
cg22996023
cg02732789
cg12939236
cg07803149
cg10062919
cg21473814
cg04535902
cg03028088
cg23110422
cg06831571
cg01731783
cg10258214
cg16391678
cg00295485
cg21163477
cg15187398
cg07178945
cg25429619
cg19701538
cg10420527
cg21774980
cg19254163
cg27271698
cg19719391
cg09099830
cg17631924
cg17372101
cg13525276
cg24577031
cg23594345
cg19136686
cg17439633
cg26764244
cg12876356
cg14120703
cg04956244
cg14335029
cg08149865
cg00448292
cg13039251
cg15310518
cg24838345
cg04182427
cg16207944
cg05723029
cg06053307
cg17342080
cg07995927
cg00871610
cg00827939
cg13682152
cg13038618
cg25061445
cg08972170
cg15133043
cg02008229
cg13705457
cg19859270
cg22222502
cg16547579
cg07045119
cg20244340
cg09662411
cg22851561
cg04414766
cg22635676
cg01513913
cg07667906
cg05547483
cg06819357
cg15417641
cg18625627
cg00977926
cg07898952
cg03686998
cg04455670
cg05480247
cg09303399
cg19325791
cg02978227
cg09578155
cg20385913
cg17588460
cg26718213
cg05866990
cg23079012
cg01097768
cg16519923
cg02583484
cg05302489
cg16260976
cg11640529
cg24556382
cg14977938
cg24021808
cg18642234
cg23407476
cg08872577
cg17805294
cg02104900
cg02451831
cg06972908
cg08493167
cg17290454
cg23351584
cg23535194
cg15480998
cg03358636
cg06344992
cg14218885
cg13942215
cg24023489
cg01272202
cg24171547
cg15393221
cg25212025
cg15885703
cg14162418
cg21747070
cg24616450
cg22014359
cg08946781
cg01094982
cg07381806
cg02743070
cg18369990
cg02423587
cg02159157
cg26242531
cg12806681
cg10413305
cg10678215
cg13074055
cg04368724
cg01868616
cg15180656
cg17120035
cg21121843
cg08902828
cg03999941
cg09656629
cg06338710
cg21393163
cg14595618
cg09197783
cg20059928
cg04180046
cg26856289
cg05304393
cg24617344
cg23474890
cg24688690
cg04700809
cg10358466
cg22563815
cg16503724
cg12147622
cg10947348
cg24540678
cg04716530
cg19716264
cg16615151
cg15474579
cg14768892
cg20178893
cg24996979
cg16937168
cg26138250
cg20606301
cg05875421
cg08371497
cg13399816
cg14096828
cg08035323
cg15806304
cg26707709
cg27516795
cg00336149
cg10717312
cg01447828
cg22548335
cg15482893
cg24771152
cg09932507
cg25433915
cg12547807
cg12009405
cg04481318
cg06672250
cg16219322
cg02327909
cg04902004
cg05570258
cg06635952
cg03340878
cg09109520
cg20543544
cg00446839
cg27405731
cg12804716
cg15415882
cg13177778
cg13184736
cg04009575
cg02657160
cg19427338
cg15396830
cg19696491
cg15387619
cg19838043
cg03109660
cg16220933
cg24120297
cg25431484
cg02920129
cg02775989
cg10399789
cg01207684
cg08064403
cg13916835
cg04487595
cg01593408
cg26992381
cg21188533
cg22702259
cg12778716
cg18410341
cg20691469
cg07155243
cg15020502
cg21746120
cg25809905
cg10520740
cg23480021
cg16178855
cg06362176
cg25942611
cg21733098
cg04573702
cg01307360
cg14241868
cg00202479
cg04517079
cg14934396
cg11709495
cg04039799
cg02560069
cg08714510
cg02078001
cg10726445
cg25290553
cg09977126
cg01010073
cg20519328
cg01756827
cg07278718
cg08282118
cg15693572
cg19956914
cg04879308
cg25211022
cg09459403
cg16744741
cg03786093
cg16571141
cg05194346
cg09338136
cg08472795
cg15277721
cg27332104
cg17907003
cg05673882
cg03440944
cg12856965
cg12710546
cg10745039
cg05731191
cg16794579
cg00010201
cg06595162
cg05969150
cg15554421
cg04359840
cg27191786
cg07090714
cg13641317
cg11412468
cg18871648
cg07180646
cg02734052
cg01062937
cg15102575
cg05452432
cg27086356
cg15241876
cg26535987
cg14551458
cg05655806
cg14491800
cg01247535
cg05954228
cg15801526
cg07978331
cg01442064
cg04010861
cg10691866
cg18060905
cg24087280
cg23667432
cg16047567
cg01651583
cg26892401
cg14513685
cg10581837
cg15212295
cg11185844
cg08444340
cg25964299
cg22499893
cg23508991
cg24134897
cg26337070
cg16116321
cg15485809
cg11824827
cg13784607
cg18734657
cg22744280
cg16556677
cg09948374
cg23090529
cg13937905
cg08445278
cg13025388
cg25984701
cg25635022
cg05957567
cg00512459
cg14262884
cg08940075
cg20469744
cg16646054
cg05726450
cg03052614
cg07465627
cg12828729
cg05113537
cg13734658
cg22232492
cg18880190
cg01952185
cg14179389
cg05824218
cg05603985
cg09764276
cg18515426
cg25748521
cg27262054
cg19104050
cg15619756
cg12734136
cg24597159
cg02013841
cg07429188
cg09469355
cg00592949
cg08331284
cg13518625
cg20293888
cg13976502
cg06321596
cg05966255
cg04890576
cg01765406
cg04039397
cg25421530
cg14012925
cg22490254
cg11063902
cg14153041
cg21575225
cg08792700
cg23233742
cg18158149
cg03305963
cg07242524
cg16495683
cg11730703
cg21913886
cg01764256
cg21863544
cg24567851
cg22539182
cg18900812
cg16255816
cg11555067
cg20396110
cg10513595
cg08036104
cg10951873
cg05659611
cg11307857
cg12423733
cg04507642
cg17381396
cg25730803
cg03547355
cg22692692
cg05901971
cg08899667
cg16720061
cg03785076
cg04180924
cg06394460
cg12329529
cg05661533
cg13787850
cg04460609
cg05371159
cg14811849
cg14675361
cg02532700
cg11591924
cg10692136
cg11429111
cg15963913
cg22311669
cg04636576
cg20430809
cg20481941
cg16237191
cg17038235
cg12901835
cg16251489
cg16508202
cg14796406
cg20066188
cg03244470
cg03461577
cg01744331
cg00592995
cg24587305
cg23337648
cg03384915
cg13578465
cg24486784
cg07737038
cg18581607
cg03595784
cg11320225
cg08763102
cg03252902
cg18316974
cg21379099
cg13518852
cg02186444
cg07954423
cg11253886
cg11557553
cg16143121
cg07069636
cg12464134
cg22124000
cg05396397
cg19372602
cg10189850
cg12118986
cg09560590
cg02710230
cg13882251
cg09537006
cg11718989
cg09251068
cg16922732
cg15352568
cg27626216
cg09709426
cg06671242
cg11735008
cg05886626
cg01294327
cg02644405
cg15562617
cg21323941
cg11902728
cg23198793
cg27372654
cg04258133
cg18236066
cg09006487
cg06299644
cg18826637
cg01994049
cg22441770
cg25920590
cg27467282
cg10788371
cg24525238
cg18522582
cg15198407
cg02714303
cg19713429
cg15228441
cg15431537
cg23149770
cg14389122
cg14988493
cg23781467
cg04560781
cg00232092
cg09156714
cg10143064
cg15167367
cg00199799
cg10814005
cg08343624
cg10255761
cg16702313
cg06521527
cg06161566
cg22748944
cg07097487
cg20184330
cg08959878
cg14868760
cg11556164
cg06201087
cg04061293
cg02793162
cg22891595
cg00210249
cg26237233
cg16969872
cg12678834
cg03409300
cg24709951
cg18007737
cg00835193
cg14585799
cg08151621
cg17872672
cg02806824
cg19578936
cg03051767
cg14410487
cg17024919
cg06568562
cg13628881
cg11307144
cg17750024
cg16841325
cg11116464
cg16859352
cg23681440
cg25953130
cg20303561
cg20534846
cg16102363
cg18446336
cg10380221
cg14455466
cg14689167
cg24665265
cg21682295
cg03757296
cg10068045
cg15851905
cg08565469
cg14853432
cg16092017
cg26332838
cg04673446
cg18567079
cg13251913
cg16860551
cg19175202
cg02517189
cg14973055
cg02548323
cg06049452
cg15108699
cg12426771
cg26996569
cg16924930
cg05207730
cg18667929
cg14721232
cg06096336
cg23162675
cg23162201
cg24020235
cg03995933
cg18581972
cg05613192
cg23491443
cg01836137
cg00717494
cg14201874
cg23219570
cg08258230
cg22260008
cg12169251
cg18754985
cg24207603
cg27363347
cg02693701
cg15267533
cg07907474
cg01832549
cg26954197
cg26157453
cg04132263
cg06805218
cg10190813
cg26850624
cg01435643
cg09848445
cg12619810
cg22721423
cg04344422
cg16142959
cg27286011
cg05198378
cg24488469
cg26547816
cg00542975
cg05952163
cg01844491
cg19089328
cg04931655
cg14818621
cg24227782
cg22904711
cg07663850
cg16200531
cg00205076
cg13318355
cg24741609
cg17565444
cg16254309
cg08189186
cg16459171
cg23409325
cg12739216
cg10174146
cg15441416
cg09224452
cg23954423
cg09785483
cg00259070
cg11581285
cg25089400
cg21268503
cg03253449
cg14954575
cg05816188
cg10553969
cg12407708
cg13772414
cg22178367
cg03636488
cg26031947
cg17307655
cg09981964
cg16499829
cg15160624
cg08595501
cg01925253
cg21404557
cg11807314
cg11960913
cg11885285
cg03352182
cg24155515
cg08203231
cg19266329
cg07830813
cg09322513
cg08266095
cg16398761
cg17250929
cg14371731
cg03823477
cg18955199
cg03936075
cg23818603
cg16146513
cg13282929
cg10696060
cg22894329
cg11390978
cg16731493
cg09123897
cg24149237
cg05218021
cg00911794
cg25614265
cg21140898
cg17318719
cg21411014
cg08882265
cg18660898
cg23510258
cg10816760
cg09084200
cg00956549
cg21869609
cg12103569
cg05508862
cg00324097
cg09445979
cg10465514
cg27537214
cg10587886
cg09747182
cg16464329
cg08726900
cg00541303
cg22976567
cg25730428
cg10619342
cg16727193
cg23973532
cg00950497
cg03695678
cg01944380
cg20146909
cg27460040
cg02238229
cg17769389
cg17580614
cg20433154
cg10531355
cg21698310
cg04213565
cg15964874
cg01541424
cg02417427
cg26747079
cg04858539
cg14128479
cg10179300
cg01882991
cg04858631
cg19717773
cg13832201
cg04136748
cg16033864
cg12600265
cg09477886
cg03140521
cg23580639
cg22216217
cg13985437
cg13505271
cg04159302
cg10080808
cg00162361
cg17625893
cg07948323
cg11229399
cg17351876
cg16734637
cg09279763
cg20286560
cg22328630
cg11621113
cg10843276
cg08772028
cg14377032
cg24688401
cg03295554
cg17679916
cg08936253
cg17936567
cg26987759
cg22486366
cg17823346
cg14257621
cg04717644
cg20650823
cg20355257
cg06446365
cg27444020
cg15378061
cg05438152
cg02042026
cg10965178
cg09509819
cg05762054
cg06885459
cg02968508
cg17416793
cg27339954
cg21915904
cg08036772
cg21545147
cg08822075
cg03715305
cg24735226
cg15131146
cg19665316
cg13531599
cg11308227
cg12609247
cg10974463
cg10302347
cg05620847
cg17320698
cg01839993
cg11619216
cg02964434
cg11242444
cg08216829
cg13751113
cg10919522
cg15892280
cg03479985
cg06584448
cg08252882
cg20502738
cg04243090
cg12466556
cg00308065
cg05812200
cg05677062
cg25094008
cg18463452
cg08215583
cg04388124
cg03530002
cg12465805
cg02787737
cg05002093
cg17050747
cg01898564
cg19731612
cg19514721
cg16983588
cg25753411
cg22786718
cg12729894
cg04640972
cg04713176
cg03519967
cg02786339
cg02695372
cg07883886
cg12185832
cg20249566
cg23621097
cg26539571
cg19613578
cg09175485
cg21828716
cg19406367
cg20062762
cg15026637
cg21199085
cg14825152
cg15498134
cg08018499
cg24478949
cg25491122
cg23343486
cg21528163
cg11380570
cg24425745
cg19211853
cg13156132
cg10261512
cg22857777
cg01156663
cg08515723
cg04765471
cg14180330
cg24578857
cg06062640
cg04583842
cg14411154
cg12689529
cg04327143
cg04770751
cg04158018
cg00065944
cg05663968
cg24033122
cg14765416
cg22510139
cg09256832
cg15866363
cg17684034
cg02925295
cg15546324
cg00442581
cg24342283
cg15886977
cg16954329
cg01083159
cg24832862
cg20869226
cg27521648
cg00148223
cg13784018
cg13681954
cg25298754
cg25383593
cg26655506
cg02121447
cg01850331
cg21053786
cg19589396
cg05458220
cg22635096
cg21327055
cg05776619
cg12818408
cg10682119
cg14013083
cg00233633
cg01237738
cg27118035
cg08884752
cg22356527
cg11873026
cg26413501
cg04292247
cg23683840
cg03877174
cg23683079
cg12117654
cg11315935
cg07202214
cg01937809
cg19344626
cg15088912
cg04259305
cg01114497
cg11459681
cg09069072
cg05339037
cg08633665
cg01320510
cg08525107
cg25157472
cg24448421
cg00300637
cg25799109
cg22520883
cg19360969
cg03227037
cg07236781
cg02252655
cg14356220
cg17724147
cg19912070
cg25991374
cg06647533
cg15144237
cg01431482
cg19295068
cg01579391
cg00174275
cg26889659
cg02209936
cg16801601
cg16595241
cg15644324
cg04615529
cg13441806
cg24640583
cg20737242
cg24287110
cg18295744
cg03220447
cg06679537
cg04815334
cg02986585
cg00526275
cg06178669
cg21978593
cg01795822
cg02610360
cg17668115
cg17485141
cg08353847
cg14974572
cg00271766
cg14142087
cg11683390
cg08208903
cg06369322
cg09384369
cg03519879
cg19093370
cg19784428
cg03415545
cg21378582
cg03778809
cg26099045
cg00548098
cg10969408
cg22749565
cg24125710
cg16743323
cg07218081
cg17214023
cg26882556
cg05745908
cg22963267
cg00637837
cg17656881
cg21356710
cg12327486
cg18974499
cg18863237
cg10750959
cg26196424
cg10756618
cg12919873
cg22846800
cg01651915
cg07458456
cg02919526
cg08018468
cg18582010
cg03086732
cg01552919
cg25038295
cg06901890
cg04225775
cg21880882
cg18132076
cg07811302
cg04231636
cg09342011
cg26337602
cg17983064
cg15410835
cg09837977
cg16251519
cg18432056
cg02959759
cg05837219
cg25054107
cg16565224
cg27635797
cg19046189
cg14099685
cg06467473
cg13834112
cg15251319
cg24961061
cg23058194
cg17018193
cg00172979
cg03511862
cg08074885
cg19070894
cg15074047
cg14165660
cg01077851
cg20630344
cg08790890
cg08373547
cg20171079
cg23322172
cg04850538
cg12874323
cg21756476
cg24665592
cg00621302
cg24173182
cg10524346
cg20033091
cg12593793
cg22333163
cg00706275
cg04813697
cg15995265
cg03982376
cg15885385
cg00976097
cg03910896
cg05723839
cg03190891
cg00841845
cg19501902
cg09395552
cg20061371
cg05864097
cg23287816
cg14748515
cg26878655
cg09797356
cg24364998
cg05848337
cg00699559
cg04752731
cg10120006
cg05752866
cg11445169
cg18644227
cg04559928
cg22375046
cg23737927
cg05422344
cg11148327
cg21786775
cg25331593
cg25921609
cg05656688
cg13541087
cg16201146
cg04955573
cg22791839
cg25940196
cg18844158
cg11219720
cg12275605
cg06479101
cg05219896
cg07324245
cg06205349
cg19764841
cg25957688
cg14093127
cg07807219
cg13940723
cg17754500
cg00052692
cg16295156
cg00647464
cg25422959
cg14526576
cg18146737
cg02554627
cg11014740
cg02619544
cg11093142
cg24447728
cg09554443
cg16545019
cg25342010
cg24365795
cg01926616
cg11827514
cg00177243
cg22679812
cg01668352
cg10781276
cg26942477
cg27110054
cg09232813
cg25197194
cg08357961
cg17419677
cg12910977
cg05053979
cg24016523
cg03151640
cg26038582
cg13092108
cg00687135
cg09841598
cg17471757
cg23004006
cg27286120
cg24913342
cg15066323
cg23353945
cg08730885
cg19459791
cg16251918
cg07888917
cg19744173
cg26931213
cg10392263
cg19327213
cg13515834
cg16941413
cg15673843
cg00637980
cg22835712
cg05141280
cg07151117
cg00361201
cg13824500
cg05873145
cg11943735
cg02556928
cg11405655
cg18638857
cg05308107
cg19641804
cg06930757
cg19709355
cg16454902
cg01257799
cg14331923
cg18335991
cg19758958
cg15653143
cg12076562
cg03822645
cg20438687
cg24497361
cg08857221
cg19147608
cg08942527
cg17501395
cg06803614
cg05720226
cg11477415
cg13645530
cg19404888
cg21182799
cg27130456
cg11064779
cg02917867
cg07161822
cg03862353
cg22688447
cg12587087
cg22200352
cg12781632
cg03111263
cg09636313
cg04277040
cg02372435
cg18956562
cg00125205
cg26655345
cg05438378
cg22080940
cg27139381
cg00532802
cg02145310
cg11363234
cg01776149
cg12285003
cg22254413
cg02857075
cg14193434
cg03604011
cg12549632
cg11739148
cg15089806
cg05577920
cg18906919
cg11176393
cg04369835
cg25350105
cg24306398
cg24249791
cg00921350
cg09701290
cg26301974
cg03963219
cg09609957
cg24441922
cg10513161
cg23648810
cg18804719
cg11588903
cg04284610
cg14637549
cg06226150
cg25012951
cg17585440
cg13633560
cg11134246
cg13117318
cg10351852
cg15398569
cg08434071
cg07891911
cg09481780
cg07479547
cg00601157
cg16358867
cg06459104
cg06305933
cg11789321
cg06035956
cg16694480
cg23439009
cg23986342
cg07512814
cg25304129
cg21614816
cg02101876
cg14391437
cg03840432
cg15051432
cg06513247
cg22653615
cg00695271
cg21969887
cg03140410
cg09760098
cg08662265
cg10076152
cg05019028
cg00499595
cg14680885
cg18992688
cg15256480
cg14120147
cg03732020
cg19802390
cg26628751
cg12883150
cg08038054
cg15636519
cg16185223
cg25530474
cg27481074
cg08774778
cg22867359
cg20644981
cg04313565
cg27241753
cg17096126
cg17804100
cg20420933
cg04051640
cg04086928
cg17328138
cg16417374
cg14977069
cg10122916
cg22055479
cg26995224
cg13583535
cg22845525
cg11769885
cg24262469
cg09360036
cg09425279
cg05845217
cg10496919
cg25341560
cg02226079
cg06791426
cg13908534
cg09696560
cg00442389
cg06091210
cg17583307
cg22027435
cg18745507
cg01015663
cg17763760
cg15937073
cg17543779
cg24420534
cg14261336
cg25198941
cg21489638
cg20801278
cg27567083
cg16145674
cg01970407
cg11258653
cg02985540
cg21668714
cg15326161
cg07362849
cg00655875
cg06665786
cg06036471
cg05467090
cg21885332
cg24035417
cg03892569
cg19773510
cg05958351
cg14625111
cg27081787
cg15264878
cg08380618
cg16190265
cg14385233
cg03047995
cg24081180
cg00256485
cg18704979
cg10453071
cg14875081
cg07217718
cg23022457
cg15022400
cg22619824
cg23302214
cg12938436
cg09088760
cg13708645
cg03540589
cg17292662
cg21138542
cg18690093
cg12012114
cg05684430
cg21273862
cg26321407
cg06555319
cg03597723
cg17415380
cg19583819
cg20454518
cg10012530
cg01641754
cg23098195
cg18954479
cg01971671
cg16834726
cg27614723
cg03222009
cg13668129
cg06337872
cg12338887
cg11693709
cg17814814
cg18704527
cg23485124
cg14840468
cg20168086
cg14244402
cg06275482
cg12814335
cg02624377
cg01976303
cg01036611
cg00096705
cg22897259
cg24667400
cg24345884
cg15278557
cg06011204
cg23531049
cg06688763
cg27538957
cg00605777
cg17367733
cg02715788
cg07890553
cg07411532
cg07814318
cg04796818
cg14345226
cg27312987
cg08324925
cg06532574
cg18555368
cg05159799
cg25520710
cg13688902
cg23913963
cg02663635
cg18482892
cg14239983
cg05082258
cg00614781
cg05770389
cg20426671
cg00304631
cg08170837
cg19072211
cg12141483
cg23825480
cg05868813
cg15693483
cg00238470
cg17551891
cg17281126
cg14372879
cg13714975
cg09548275
cg01562603
cg04706063
cg07126444
cg16340422
cg09535011
cg20778199
cg01297530
cg11860203
cg08843623
cg15384365
cg08398473
cg20947760
cg20346774
cg11666770
cg14956201
cg05207048
cg04308328
cg04287561
cg14711927
cg12490835
cg22982489
cg18633191
cg15916554
cg23698165
cg19467605
cg21860785
cg25702859
cg14439572
cg17936236
cg19009776
cg01162877
cg27542454
cg00902185
cg26592816
cg20267775
cg19421584
cg23441595
cg08833255
cg25035681
cg19179241
cg14927696
cg09571467
cg05008975
cg19502694
cg02489552
cg22555517
cg08549335
cg25618424
cg18446238
cg05336220
cg03884592
cg14171928
cg23069718
cg10277254
cg23719650
cg03671075
cg17595290
cg07031888
cg07029024
cg02513379
cg07819162
cg10108874
cg12649412
cg26422794
cg20505728
cg00885208
cg14254999
cg01270753
cg22003537
cg11835355
cg26275598
cg27424773
cg24843790
cg11314684
cg20682754
cg23064281
cg11332168
cg21811986
cg19402756
cg02366772
cg14544289
cg13030981
cg16198075
cg05876972
cg01462343
cg00687674
cg09996833
cg16290996
cg21201401
cg14095048
cg12303084
cg16545743
cg21592232
cg26577523
cg01016119
cg01293296
cg03062284
cg20157888
cg03760191
cg00378510
cg13098984
cg22100563
cg07893565
cg15933451
cg01310332
cg14565721
cg14326739
cg19288676
cg11641006
cg02511321
cg10439142
cg07915862
cg02629070
cg02727835
cg07976851
cg12873476
cg26781524
cg06566477
cg14448919
cg08428972
cg19569438
cg18824549
cg20552513
cg07126798
cg15132169
cg11605394
cg05866684
cg10130628
cg20685334
cg16786458
cg11701312
cg13488013
cg06748804
cg11827925
cg12716379
cg07481398
cg05445320
cg19080522
cg05923226
cg25356505
cg03485667
cg02382000
cg12166476
cg24851859
cg09684262
cg19494306
cg10842385
cg05288977
cg25097419
cg10727148
cg05917876
cg19832381
cg25694025
cg26064307
cg23829395
cg23362622
cg00893603
cg14656043
cg14074174
cg17560136
cg26979423
cg09857324
cg10801607
cg26072390
cg06271237
cg02257517
cg03188000
cg11730958
cg18096987
cg10321204
cg02767093
cg00238508
cg11732178
cg01127300
cg25095518
cg04508114
cg25549791
cg06034194
cg09422787
cg24709000
cg04753874
cg12999267
cg19965693
cg14387856
cg20563269
cg12951110
cg24200825
cg06000943
cg02803228
cg02343439
cg11719157
cg20233834
cg07166409
cg17762554
cg18864535
cg23896514
cg26686403
cg06762457
cg03372852
cg10282904
cg06047127
cg01491926
cg18932116
cg22121323
cg15381258
cg26821089
cg25537245
cg06997537
cg20163056
cg01959652
cg21404980
cg20663495
cg08284097
cg16034426
cg12894984
cg20124610
cg05449373
cg09796170
cg09449447
cg10580816
cg09768110
cg19614811
cg00656366
cg26132737
cg25323554
cg15548246
cg27430293
cg03924136
cg04042861
cg19431495
cg05570491
cg10895511
cg24252430
cg21684640
cg10059056
cg24851513
cg07958818
cg23626733
cg27662789
cg07654579
cg06568490
cg10965265
cg00073460
cg21586223
cg12751127
cg19377250
cg15490177
cg11854772
cg07330742
cg21240131
cg02476630
cg01856529
cg27372988
cg01094182
cg12569593
cg18369034
cg01907945
cg23842572
cg03977382
cg07803582
cg22432387
cg18978303
cg12194346
cg04970434
cg18963236
cg09098393
cg13351598
cg15434733
cg01519765
cg11105358
cg01002722
cg19470964
cg01013627
cg03662644
cg26769493
cg08823864
cg23762517
cg02759869
cg17479843
cg08025679
cg10058851
cg01966866
cg16477213
cg01649837
cg20294744
cg13753585
cg13543915
cg04701628
cg11855179
cg17953136
cg11215901
cg23637652
cg15379400
cg25006149
cg02017285
cg06121808
cg06356163
cg17260354
cg00854187
cg26988138
cg13582060
cg23548616
cg05569357
cg01481251
cg05429117
cg14579902
cg27252776
cg04119529
cg07326313
cg17933224
cg16251626
cg14524764
cg13687887
cg16254756
cg20381398
cg23074337
cg21434376
cg11347475
cg01071159
cg23629166
cg11422009
cg25838968
cg26823705
cg19654061
cg00689900
cg04602511
cg23435661
cg20751345
cg09430344
cg07057251
cg14179401
cg04028695
cg16475038
cg22818074
cg00604410
cg07183830
cg23565821
cg11408657
cg02841972
cg17758776
cg06653796
cg27056819
cg00021659
cg21180360
cg21875543
cg08565919
cg03759239
cg04332373
cg00327072
cg18049267
cg04311574
cg01478827
cg18649028
cg23059461
cg26703507
cg13985485
cg10467021
cg16762439
cg01891966
cg04927139
cg16111704
cg01918977
cg05260293
cg06420618
cg19386884
cg02402539
cg10525470
cg13547053
cg22340807
cg13279811
cg25512107
cg09821400
cg14270346
cg16993186
cg03131366
cg19203115
cg23839599
cg26362015
cg23595516
cg17560073
cg16293347
cg24807394
cg07620544
cg11694201
[truncated: 61,536 more rows]

## Sheet: S3
Probe	logFC	AveExpr	t	P.Value	adj.P.Val	B	HealthyTwin_AVG	ALStwin_AVG	deltaBeta	CHR	MAPINFO	Strand	Type	gene	feature	cgi	feat.cgi	UCSC_Islands_Name	SNP_ID	SNP_DISTANCE
cg05508478	0.129252	0.27271	13.3519	1.40634e-07	0.047999	8.17826	0.346568	0.217317	-0.129252	11	9482677	R	II	ZNF143	5'UTR	island	5'UTR-island	chr11:9482109-9483152
cg03486287	0.108823	0.117896	12.129	3.41232e-07	0.047999	7.29036	0.180081	0.0712578	-0.108823	9	99145998	F	I	SLC35D2	TSS200	shore	TSS200-shore	chr9:99145524-99145849
cg25286333	0.0735111	0.134308	11.9157	4.01542e-07	0.047999	7.12596	0.176314	0.102803	-0.0735111	1	6269448	F	I	RNF207	Body	island	Body-island	chr1:6268820-6269588	rs538130903;rs199646373	23;45
cg05070544	0.0716239	0.648858	11.7829	4.44919e-07	0.047999	7.02214	0.689786	0.618162	-0.0716239	6	90793949	F	II	BACH2	5'UTR	opensea	5'UTR-opensea		rs562212559;rs150675131	0;1
cg04104132	0.0718334	0.26138	10.9585	8.61393e-07	0.047999	6.35	0.302427	0.230594	-0.0718334	11	2465440	R	II	KCNQ1	TSS1500	island	TSS1500-island	chr11:2465171-2465648	rs72558030	26
cg25711558	-0.0671014	0.281649	-10.8278	9.60311e-07	0.047999	6.23886	0.243305	0.310406	0.0671014	7	101499638	R	II	CUX1	Body	opensea	Body-opensea		rs535642271;rs557262985	43;32
cg10907868	0.0665741	0.451702	10.7849	9.95379e-07	0.047999	6.20216	0.489745	0.423171	-0.0665741	2	175355057	F	II		IGR	shelf	IGR-shelf	chr2:175351364-175352154	rs77816926;rs6734512;rs78143246	6;44;48
cg20985755	0.080814	0.16275	10.4837	1.28546e-06	0.047999	5.94002	0.208929	0.128115	-0.080814	3	24536474	R	I	THRB	TSS200	island	TSS200-island	chr3:24535844-24537436
cg26194172	0.0672532	0.640818	10.4674	1.3035e-06	0.047999	5.92571	0.679248	0.611995	-0.0672532	5	96221731	F	II	ERAP2	Body	opensea	Body-opensea		rs532785463;rs551172530;rs563040357	5;14;25
cg02555211	0.073183	0.701357	10.4015	1.37984e-06	0.047999	5.86726	0.743176	0.669993	-0.073183	1	31232867	R	II		IGR	opensea	IGR-opensea		rs549877845;rs533851965;rs531931643	36;30;1
cg03614132	-0.0714336	0.292657	-10.3805	1.40511e-06	0.047999	5.84862	0.251838	0.323271	0.0714336	12	89453916	F	II		IGR	opensea	IGR-opensea
cg18473033	0.0720867	0.115735	10.3796	1.40624e-06	0.047999	5.84778	0.156927	0.0848404	-0.0720867	17	47653564	F	I	NXPH3	1stExon	island	1stExon-island	chr17:47653211-47654369	rs550615259;rs75105794	14;43
cg04050463	-0.0708164	0.260641	-10.2854	1.52633e-06	0.047999	5.76355	0.220174	0.290991	0.0708164	6	170602486	F	II		IGR	shore	IGR-shore	chr6:170604411-170606479
cg11798182	0.0777738	0.58239	10.1946	1.65279e-06	0.047999	5.68166	0.626832	0.549059	-0.0777738	14	98444513	F	II	C14orf64	TSS200	opensea	TSS200-opensea
cg11472631	0.0729443	0.211031	10.1652	1.69618e-06	0.047999	5.65498	0.252714	0.179769	-0.0729443	21	33281743	R	II	HUNK	Body	opensea	Body-opensea		rs73361258	25
cg02640604	-0.0843891	0.381569	-10.1198	1.7655e-06	0.047999	5.61374	0.333346	0.417735	0.0843891	16	29690271	F	II	QPRT	TSS200	opensea	TSS200-opensea
cg27458327	-0.0605203	0.852913	-10.0119	1.94333e-06	0.047999	5.51484	0.81833	0.878851	0.0605203	12	56878323	F	II	GLS2	Body	shelf	Body-shelf	chr12:56881401-56882702	rs554954342;rs75931312	1;30
cg04134031	0.073193	0.242391	10.0061	1.95345e-06	0.047999	5.50949	0.284216	0.211023	-0.073193	8	143545236	F	II	BAI1	TSS200	shore	TSS200-shore	chr8:143545445-143546178	rs559003070	1
cg06977427	0.114956	0.15069	10.0035	1.95809e-06	0.047999	5.50705	0.216379	0.101423	-0.114956	9	5629645	F	II	KIAA1432	5'UTR	island	5'UTR-island	chr9:5628570-5629743	rs576346443;rs34816443;rs562046277;rs573951816;rs184174679;rs559358103	5;12;28;37;39;48
cg27102772	-0.0624516	0.72768	-9.89828	2.15205e-06	0.047999	5.40961	0.691993	0.754445	0.0624516	15	96981748	F	II		IGR	opensea	IGR-opensea		rs184989547;rs552832421	0;8
cg26281621	0.0603486	0.655622	9.87227	2.20319e-06	0.047999	5.38538	0.690107	0.629759	-0.0603486	7	132262962	F	II	PLXNA4	5'UTR	shore	5'UTR-shore	chr7:132260474-132262527	rs116972549;rs115388502;rs112633118	6;35;42
cg20244489	0.0907306	0.729468	9.83146	2.28612e-06	0.047999	5.34723	0.781314	0.690584	-0.0907306	1	8209787	F	II		IGR	opensea	IGR-opensea		rs558922347	22
cg18005693	0.0661696	0.104311	9.82114	2.30764e-06	0.047999	5.33755	0.142122	0.0759526	-0.0661696	3	30936070	F	I	GADL1	1stExon	island	1stExon-island	chr3:30936047-30936265	rs567212234;rs529884811;rs549518182;rs373606322;rs538693969;rs558290068	0;16;22;28;44;48
cg22602513	0.063026	0.767673	9.7946	2.36398e-06	0.047999	5.31264	0.803687	0.740661	-0.063026	1	160429714	R	II		IGR	opensea	IGR-opensea		rs542677247;rs559850161	50;14
cg12687926	0.0601552	0.110218	9.77162	2.41397e-06	0.047999	5.29103	0.144593	0.0844375	-0.0601552	12	7315540	F	I		IGR	opensea	IGR-opensea
cg09016797	0.0683764	0.700408	9.77148	2.41428e-06	0.047999	5.2909	0.739481	0.671104	-0.0683764	7	155790956	F	II		IGR	opensea	IGR-opensea
cg04412883	0.0742866	0.452409	9.74504	2.47325e-06	0.047999	5.26596	0.494858	0.420572	-0.0742866	11	287938	R	I	ATHL1	TSS1500	shore	TSS1500-shore	chr11:289771-290010	rs570474689;rs113623831;rs539420603	45;45;41
cg13471254	-0.0638034	0.589429	-9.7163	2.53915e-06	0.047999	5.23878	0.55297	0.616773	0.0638034	9	131081198	R	II	TRUB2	Body	shelf	Body-shelf	chr9:131084541-131085471	rs572081204	34
cg12353788	0.0630662	0.607152	9.64755	2.70471e-06	0.047999	5.17348	0.64319	0.580124	-0.0630662	17	7792061	F	II	CHD3	Body	shelf	Body-shelf	chr17:7788261-7789091	rs151230039	43
cg07440398	0.0662239	0.203514	9.59264	2.84541e-06	0.047999	5.12102	0.241356	0.175132	-0.0662239	14	99712966	F	II	BCL11B	Body	island	Body-island	chr14:99711839-99713431
cg17537683	-0.0752431	0.778721	-9.58718	2.85981e-06	0.047999	5.1158	0.735725	0.810969	0.0752431	2	55239067	F	II	RTN4	Body	opensea	Body-opensea		rs150332989;rs137971375;rs529940120	13;46;51
cg05860036	-0.0714306	0.245503	-9.49965	3.10228e-06	0.047999	5.03156	0.204686	0.276116	0.0714306	2	85243288	R	II	KCMF1	Body	opensea	Body-opensea
cg02294055	0.0645689	0.122657	9.42833	3.31646e-06	0.047999	4.96241	0.159554	0.0949849	-0.0645689	2	109746170	F	II	LOC100287216	Body	island	Body-island	chr2:109744585-109746833	rs148709667;rs532301572	0;30
cg16147511	0.072262	0.743853	9.36551	3.51857e-06	0.047999	4.90111	0.785145	0.712883	-0.072262	14	99655820	F	II	BCL11B	Body	opensea	Body-opensea
cg20422342	-0.0631089	0.165055	-9.31149	3.70315e-06	0.047999	4.8481	0.128993	0.192102	0.0631089	6	31671355	F	II	ABHD16A	TSS1500	shore	TSS1500-shore	chr6:31670594-31671274
cg02641337	-0.0631203	0.305657	-9.29927	3.74633e-06	0.047999	4.83608	0.269588	0.332708	0.0631203	4	4867387	R	II		IGR	island	IGR-island	chr4:4867386-4867673
cg27471901	-0.081089	0.286706	-9.21493	4.05996e-06	0.047999	4.75267	0.24037	0.321459	0.081089	11	65097394	R	II		IGR	shelf	IGR-shelf	chr11:65101109-65101843
cg04642923	0.0630045	0.0953884	9.19931	4.12112e-06	0.047999	4.73715	0.131391	0.0683865	-0.0630045	11	33398366	F	I		IGR	island	IGR-island	chr11:33397607-33398494
cg22175552	-0.0662726	0.589025	-9.14674	4.33451e-06	0.047999	4.68475	0.551155	0.617427	0.0662726	1	183779591	R	II	RGL1	Body	opensea	Body-opensea		rs145302953;rs538089987	43;1
cg23896695	0.0758208	0.734379	9.13837	4.36959e-06	0.047999	4.67638	0.777705	0.701884	-0.0758208	8	128931535	R	II	PVT1	Body	opensea	Body-opensea
cg07675477	0.0662998	0.249867	9.09122	4.57305e-06	0.047999	4.62911	0.287753	0.221453	-0.0662998	14	99711840	R	II	BCL11B	Body	island	Body-island	chr14:99711839-99713431
cg06147190	-0.0617055	0.390926	-9.05899	4.7181e-06	0.047999	4.59667	0.355666	0.417371	0.0617055	9	127143971	F	II	PSMB7	Body	opensea	Body-opensea		rs564036245	0
cg06001734	0.0618317	0.776104	9.03341	4.83678e-06	0.047999	4.57086	0.811437	0.749605	-0.0618317	2	54467214	F	II	ACYP2	Body	opensea	Body-opensea		rs533764065;rs843657	0;21
cg25888561	0.0660407	0.224851	8.96422	5.17444e-06	0.047999	4.50071	0.262589	0.196548	-0.0660407	10	44163067	R	I		IGR	island	IGR-island	chr10:44162850-44163531	rs149077139	16
cg20106459	0.0625182	0.221983	8.93262	5.33715e-06	0.047999	4.46852	0.257708	0.19519	-0.0625182	19	55866087	R	I	COX6B2	5'UTR	island	5'UTR-island	chr19:55865824-55866324
cg20792294	0.0700144	0.124515	8.91738	5.41761e-06	0.047999	4.45296	0.164523	0.0945091	-0.0700144	11	2165425	F	I	IGF2AS	Body	island	Body-island	chr11:2165135-2165672	rs148749891	51
cg09805196	0.083502	0.678974	8.89779	5.52294e-06	0.047999	4.43293	0.726689	0.643187	-0.083502	10	91053513	F	II		IGR	opensea	IGR-opensea		rs183322053;rs370830899;rs556884593;rs185839622	1;5;35;39
cg25816160	0.0610211	0.748902	8.88516	5.59211e-06	0.047999	4.41998	0.783771	0.72275	-0.0610211	1	93053203	F	II	EVI5	Body	opensea	Body-opensea		rs182151947	0
cg04347414	0.0756312	0.568307	8.82644	5.92609e-06	0.047999	4.35962	0.611525	0.535894	-0.0756312	1	2084519	R	I	PRKCZ	Body	shore	Body-shore	chr1:2082314-2082529	rs555170187;rs572641973	45;22
cg01412668	-0.0666326	0.443482	-8.7938	6.12111e-06	0.047999	4.32592	0.405406	0.472039	0.0666326	6	155544957	R	II	TIAM2	5'UTR	opensea	5'UTR-opensea		rs75483369;rs555999099;rs139731965;rs188120640	38;37;10;3
cg11229543	0.0687312	0.140471	8.75501	6.362e-06	0.047999	4.28573	0.179746	0.111014	-0.0687312	1	2984445	R	I	PRDM16	TSS1500	island	TSS1500-island	chr1:2983925-2987962	rs563061157;rs528969531	46;34
cg06266666	0.0754407	0.465348	8.74389	6.43297e-06	0.047999	4.27418	0.508457	0.433016	-0.0754407	16	63763377	F	II		IGR	opensea	IGR-opensea		rs559855466	23
cg09744501	0.0603306	0.757157	8.72999	6.52289e-06	0.047999	4.25973	0.791632	0.731301	-0.0603306	16	14050769	F	II		IGR	opensea	IGR-opensea		rs574806102;rs558711003;rs575696250;rs538156162	0;10;11;13
cg13790603	0.0734294	0.167922	8.68715	6.80878e-06	0.047999	4.21505	0.209882	0.136452	-0.0734294	3	24536478	R	I	THRB	TSS200	island	TSS200-island	chr3:24535844-24537436
cg24871540	0.0614853	0.170088	8.68491	6.82411e-06	0.047999	4.2127	0.205222	0.143737	-0.0614853	19	50708705	R	I	MYH14	5'UTR	island	5'UTR-island	chr19:50708601-50708855	rs571491308;rs113907576;rs556636776	50;34;8
cg16695102	-0.0848326	0.420285	-8.67399	6.8993e-06	0.047999	4.20129	0.371809	0.456642	0.0848326	3	131219470	F	II	MRPL3	Body	shelf	Body-shelf	chr3:131221604-131221888	rs189183973;rs139092044;rs180701527	8;12;13
cg15078439	0.0617621	0.643168	8.66771	6.94299e-06	0.047999	4.19471	0.67846	0.616698	-0.0617621	9	127952905	R	II	PPP6C	TSS1500	shore	TSS1500-shore	chr9:127951391-127952263	rs77664151	31
cg21595481	0.0921781	0.165776	8.57929	7.59086e-06	0.047999	4.10174	0.21845	0.126272	-0.0921781	5	86275685	R	II		IGR	opensea	IGR-opensea		rs563419800	1
cg04127242	0.0727701	0.642694	8.57495	7.62435e-06	0.047999	4.09715	0.684277	0.611507	-0.0727701	9	139990710	F	II	MAN1B1	Body	opensea	Body-opensea		rs142144025	27
cg09914069	0.083209	0.537081	8.56192	7.72575e-06	0.047999	4.08337	0.584629	0.50142	-0.083209	6	10886372	F	II	SYCP2L	TSS1500	shore	TSS1500-shore	chr6:10887184-10887622	rs35084918;rs75209552	2;42
cg21069500	-0.0633591	0.340907	-8.55867	7.75127e-06	0.047999	4.07993	0.304702	0.368061	0.0633591	5	139050159	F	II	CXXC5	5'UTR	shore	5'UTR-shore	chr5:139047905-139048235	rs140756789;rs73261159	27;45
cg10699857	0.0642817	0.162801	8.55534	7.77751e-06	0.047999	4.07641	0.199533	0.135252	-0.0642817	4	111532996	F	II		IGR	island	IGR-island	chr4:111532647-111533391	rs527568443;rs187311829	11;18
cg23683779	-0.0748116	0.47169	-8.49241	8.29223e-06	0.047999	4.00958	0.428941	0.503752	0.0748116	13	52755638	R	II	MRPS31P5	Body	opensea	Body-opensea		rs535287316;rs545586649;rs115625257	44;12;2
cg12122293	0.0639854	0.791911	8.46418	8.53512e-06	0.047999	3.97946	0.828475	0.764489	-0.0639854	19	9920428	F	II		IGR	opensea	IGR-opensea		rs563739876	0
cg03901393	-0.066357	0.310894	-8.35499	9.55019e-06	0.0480534	3.86219	0.272975	0.339332	0.066357	16	73029288	F	II	ZFHX3	5'UTR	opensea	5'UTR-opensea		rs540761203	24
cg10257092	0.06078	0.864996	8.28261	1.02952e-05	0.0480534	3.78375	0.899727	0.838947	-0.06078	6	32175533	F	II	NOTCH4	Body	opensea	Body-opensea		rs527629660;rs377352892	0;48
cg27157434	0.0664185	0.762994	8.25639	1.05805e-05	0.0480534	3.7552	0.800947	0.734529	-0.0664185	1	117529718	R	II	PTGFRN	3'UTR	opensea	3'UTR-opensea
cg03986829	0.0729264	0.225705	8.24458	1.07118e-05	0.0480534	3.74231	0.267377	0.194451	-0.0729264	3	62358234	F	I	FEZF2	Body	island	Body-island	chr3:62357639-62359774	rs147461718	30
cg11420400	0.0774326	0.634778	8.23363	1.08352e-05	0.0480534	3.73035	0.679026	0.601593	-0.0774326	4	153872746	F	II	FHDC1	Body	opensea	Body-opensea		rs535689114;rs554382581;rs146752126;rs572626703	1;8;9;17
cg23708361	0.0841033	0.182479	8.20971	1.11101e-05	0.0480534	3.70417	0.230538	0.146434	-0.0841033	7	145813432	F	II	CNTNAP2	TSS200	island	TSS200-island	chr7:145813030-145814084	rs528042853	5
cg21090182	0.0740785	0.709985	8.20029	1.12204e-05	0.0480534	3.69385	0.752316	0.678237	-0.0740785	13	47146097	F	II	LRCH1	Body	opensea	Body-opensea		rs528241796;rs149169372	1;34
cg14339068	0.08696	0.217727	8.14524	1.18895e-05	0.0480534	3.63331	0.267418	0.180458	-0.08696	4	6311034	F	I		IGR	opensea	IGR-opensea		rs113713829;rs28722833	6;22
cg07522661	0.0959927	0.701078	8.12275	1.21752e-05	0.0480534	3.60849	0.755931	0.659938	-0.0959927	5	140008276	R	II		IGR	shelf	IGR-shelf	chr5:140011482-140012739	rs188839124;rs181223460;rs111802565	12;2;1
cg02135916	-0.0624859	0.292897	-8.11562	1.22674e-05	0.0480534	3.6006	0.25719	0.319676	0.0624859	14	57363870	F	II	OTX2-AS1	Body	opensea	Body-opensea
cg05111779	-0.0739918	0.330816	-8.10493	1.2407e-05	0.0480534	3.58878	0.288535	0.362527	0.0739918	14	72990359	R	II	RGS6	Body	opensea	Body-opensea		rs538050167	2
cg24712632	0.0621775	0.715866	8.10139	1.24536e-05	0.0480534	3.58485	0.751396	0.689218	-0.0621775	11	60754328	R	II	CD6	Body	opensea	Body-opensea		rs147279650	22
cg11667300	-0.0646634	0.140339	-8.08896	1.26188e-05	0.0480534	3.57108	0.103389	0.168052	0.0646634	14	101586950	R	II		IGR	opensea	IGR-opensea		rs189484099;rs547290245;rs554059590	49;30;1
cg23432276	-0.0664471	0.75283	-8.06242	1.29794e-05	0.0480534	3.54161	0.71486	0.781307	0.0664471	3	19431834	R	II	KCNH8	Body	opensea	Body-opensea
cg13302929	-0.0735519	0.37327	-8.05751	1.30474e-05	0.0480534	3.53615	0.331241	0.404793	0.0735519	6	15356121	F	II	JARID2	Body	opensea	Body-opensea		rs189911055;rs557045520;rs182035977;rs546140409;rs553694914;rs573627679;rs542421899	0;1;16;22;29;41;43
cg02580308	-0.0639879	0.745785	-8.03089	1.34225e-05	0.0480534	3.5065	0.70922	0.773208	0.0639879	2	190042991	R	II	COL5A2	Body	opensea	Body-opensea		rs536914595;rs554947253	33;1
cg07454558	0.0670383	0.115537	8.02894	1.34505e-05	0.0480534	3.50432	0.153845	0.0868063	-0.0670383	2	159826472	F	I	TANC1	5'UTR	shore	5'UTR-shore	chr2:159824854-159826401	rs567692409	11
cg24392939	0.0628127	0.804465	7.99414	1.396e-05	0.0480534	3.46543	0.840358	0.777545	-0.0628127	3	97591258	F	II		IGR	opensea	IGR-opensea		rs142470903	0
cg09711279	-0.0704879	0.546065	-7.92506	1.50346e-05	0.0489002	3.38783	0.505786	0.576274	0.0704879	10	107711404	R	I		IGR	opensea	IGR-opensea		rs527580687;rs547117047;rs570073762;rs78431853;rs142330194	42;41;22;12;5
cg00263248	0.0666044	0.617018	7.90174	1.54175e-05	0.049076	3.36151	0.655078	0.588473	-0.0666044	14	98444151	F	II	C14orf64	Body	opensea	Body-opensea		rs533180221	35
cg24728698	0.0774542	0.603139	7.86704	1.60071e-05	0.0491228	3.32223	0.647398	0.569944	-0.0774542	15	97081353	F	II		IGR	opensea	IGR-opensea		rs142358185;rs183758393	1;4
cg23234375	0.0602637	0.54884	7.85909	1.61455e-05	0.0491228	3.31321	0.583276	0.523012	-0.0602637	11	65685702	F	II	DRAP1	TSS1500	shore	TSS1500-shore	chr11:65686287-65687554	rs73496433;rs560654723	24;33
cg00300046	0.0629431	0.831313	7.83938	1.64945e-05	0.0492505	3.29082	0.867281	0.804338	-0.0629431	1	2084595	R	II	PRKCZ	Body	shelf	Body-shelf	chr1:2082314-2082529	rs146109394;rs558450783;rs138965778	20;18;1
cg14893161	-0.06014	0.817866	-7.81367	1.69621e-05	0.0495896	3.26155	0.7835	0.84364	0.06014	1	205819251	R	II	PM20D1	5'UTR	shore	5'UTR-shore	chr1:205818898-205819191	rs113992474;rs536916938	43;25
cg07320333	-0.0718724	0.349417	-7.77979	1.76005e-05	0.049979	3.22286	0.308347	0.380219	0.0718724	10	98595731	R	II	LCOR	5'UTR	shelf	5'UTR-shelf	chr10:98591707-98593273	rs553645522	2

## Sheet: S4
Probe	logFC	AveExpr	t	P.Value	adj.P.Val	B	HealthyTwin_AVG	ALStwin_AVG	deltaBeta	CHR	MAPINFO	Strand	Type	gene	feature	cgi	feat.cgi	UCSC_Islands_Name	SNP_ID	SNP_DISTANCE
cg05508478	0.129252	0.27271	13.3519	1.41e-07	0.047999	8.17826	0.346568	0.217317	-0.129252	11	9482677	R	II	ZNF143	5'UTR	island	5'UTR-island	chr11:9482109-9483152
cg03486287	0.108823	0.117896	12.129	3.41e-07	0.047999	7.29036	0.180081	0.0712578	-0.108823	9	99145998	F	I	SLC35D2	TSS200	shore	TSS200-shore	chr9:99145524-99145849
cg25286333	0.0735111	0.134308	11.9157	4.02e-07	0.047999	7.12596	0.176314	0.102803	-0.0735111	1	6269448	F	I	RNF207	Body	island	Body-island	chr1:6268820-6269588	rs538130903;rs199646373	23;45
cg05070544	0.0716239	0.648858	11.7829	4.45e-07	0.047999	7.02214	0.689786	0.618162	-0.0716239	6	90793949	F	II	BACH2	5'UTR	opensea	5'UTR-opensea		rs562212559;rs150675131	0;1
cg04104132	0.0718334	0.26138	10.9585	8.61e-07	0.047999	6.35	0.302427	0.230594	-0.0718334	11	2465440	R	II	KCNQ1	TSS1500	island	TSS1500-island	chr11:2465171-2465648	rs72558030	26
cg25711558	-0.0671014	0.281649	-10.8278	9.6e-07	0.047999	6.23886	0.243305	0.310406	0.0671014	7	101499638	R	II	CUX1	Body	opensea	Body-opensea		rs535642271;rs557262985	43;32
cg10907868	0.0665741	0.451702	10.7849	9.95e-07	0.047999	6.20216	0.489745	0.423171	-0.0665741	2	175355057	F	II		IGR	shelf	IGR-shelf	chr2:175351364-175352154	rs77816926;rs6734512;rs78143246	6;44;48
cg20985755	0.080814	0.16275	10.4837	1.29e-06	0.047999	5.94002	0.208929	0.128115	-0.080814	3	24536474	R	I	THRB	TSS200	island	TSS200-island	chr3:24535844-24537436
cg26194172	0.0672532	0.640818	10.4674	1.3e-06	0.047999	5.92571	0.679248	0.611995	-0.0672532	5	96221731	F	II	ERAP2	Body	opensea	Body-opensea		rs532785463;rs551172530;rs563040357	5;14;25
cg02555211	0.073183	0.701357	10.4015	1.38e-06	0.047999	5.86726	0.743176	0.669993	-0.073183	1	31232867	R	II		IGR	opensea	IGR-opensea		rs549877845;rs533851965;rs531931643	36;30;1
cg03614132	-0.0714336	0.292657	-10.3805	1.41e-06	0.047999	5.84862	0.251838	0.323271	0.0714336	12	89453916	F	II		IGR	opensea	IGR-opensea
cg18473033	0.0720867	0.115735	10.3796	1.41e-06	0.047999	5.84778	0.156927	0.0848404	-0.0720867	17	47653564	F	I	NXPH3	1stExon	island	1stExon-island	chr17:47653211-47654369	rs550615259;rs75105794	14;43
cg04050463	-0.0708164	0.260641	-10.2854	1.53e-06	0.047999	5.76355	0.220174	0.290991	0.0708164	6	170602486	F	II		IGR	shore	IGR-shore	chr6:170604411-170606479
cg11798182	0.0777738	0.58239	10.1946	1.65e-06	0.047999	5.68166	0.626832	0.549059	-0.0777738	14	98444513	F	II	C14orf64	TSS200	opensea	TSS200-opensea
cg11472631	0.0729443	0.211031	10.1652	1.7e-06	0.047999	5.65498	0.252714	0.179769	-0.0729443	21	33281743	R	II	HUNK	Body	opensea	Body-opensea		rs73361258	25
cg02640604	-0.0843891	0.381569	-10.1198	1.77e-06	0.047999	5.61374	0.333346	0.417735	0.0843891	16	29690271	F	II	QPRT	TSS200	opensea	TSS200-opensea
cg27458327	-0.0605203	0.852913	-10.0119	1.94e-06	0.047999	5.51484	0.81833	0.878851	0.0605203	12	56878323	F	II	GLS2	Body	shelf	Body-shelf	chr12:56881401-56882702	rs554954342;rs75931312	1;30
cg04134031	0.073193	0.242391	10.0061	1.95e-06	0.047999	5.50949	0.284216	0.211023	-0.073193	8	143545236	F	II	BAI1	TSS200	shore	TSS200-shore	chr8:143545445-143546178	rs559003070	1
cg06977427	0.114956	0.15069	10.0035	1.96e-06	0.047999	5.50705	0.216379	0.101423	-0.114956	9	5629645	F	II	KIAA1432	5'UTR	island	5'UTR-island	chr9:5628570-5629743	rs576346443;rs34816443;rs562046277;rs573951816;rs184174679;rs559358103	5;12;28;37;39;48
cg27102772	-0.0624516	0.72768	-9.89828	2.15e-06	0.047999	5.40961	0.691993	0.754445	0.0624516	15	96981748	F	II		IGR	opensea	IGR-opensea		rs184989547;rs552832421	0;8
cg26281621	0.0603486	0.655622	9.87227	2.2e-06	0.047999	5.38538	0.690107	0.629759	-0.0603486	7	132262962	F	II	PLXNA4	5'UTR	shore	5'UTR-shore	chr7:132260474-132262527	rs116972549;rs115388502;rs112633118	6;35;42
cg20244489	0.0907306	0.729468	9.83146	2.29e-06	0.047999	5.34723	0.781314	0.690584	-0.0907306	1	8209787	F	II		IGR	opensea	IGR-opensea		rs558922347	22
cg18005693	0.0661696	0.104311	9.82114	2.31e-06	0.047999	5.33755	0.142122	0.0759526	-0.0661696	3	30936070	F	I	GADL1	1stExon	island	1stExon-island	chr3:30936047-30936265	rs567212234;rs529884811;rs549518182;rs373606322;rs538693969;rs558290068	0;16;22;28;44;48
cg22602513	0.063026	0.767673	9.7946	2.36e-06	0.047999	5.31264	0.803687	0.740661	-0.063026	1	160429714	R	II		IGR	opensea	IGR-opensea		rs542677247;rs559850161	50;14
cg12687926	0.0601552	0.110218	9.77162	2.41e-06	0.047999	5.29103	0.144593	0.0844375	-0.0601552	12	7315540	F	I		IGR	opensea	IGR-opensea
cg09016797	0.0683764	0.700408	9.77148	2.41e-06	0.047999	5.2909	0.739481	0.671104	-0.0683764	7	155790956	F	II		IGR	opensea	IGR-opensea
cg04412883	0.0742866	0.452409	9.74504	2.47e-06	0.047999	5.26596	0.494858	0.420572	-0.0742866	11	287938	R	I	ATHL1	TSS1500	shore	TSS1500-shore	chr11:289771-290010	rs570474689;rs113623831;rs539420603	45;45;41
cg13471254	-0.0638034	0.589429	-9.7163	2.54e-06	0.047999	5.23878	0.55297	0.616773	0.0638034	9	131081198	R	II	TRUB2	Body	shelf	Body-shelf	chr9:131084541-131085471	rs572081204	34
cg12353788	0.0630662	0.607152	9.64755	2.7e-06	0.047999	5.17348	0.64319	0.580124	-0.0630662	17	7792061	F	II	CHD3	Body	shelf	Body-shelf	chr17:7788261-7789091	rs151230039	43
cg07440398	0.0662239	0.203514	9.59264	2.85e-06	0.047999	5.12102	0.241356	0.175132	-0.0662239	14	99712966	F	II	BCL11B	Body	island	Body-island	chr14:99711839-99713431
cg17537683	-0.0752431	0.778721	-9.58718	2.86e-06	0.047999	5.1158	0.735725	0.810969	0.0752431	2	55239067	F	II	RTN4	Body	opensea	Body-opensea		rs150332989;rs137971375;rs529940120	13;46;51
cg05860036	-0.0714306	0.245503	-9.49965	3.1e-06	0.047999	5.03156	0.204686	0.276116	0.0714306	2	85243288	R	II	KCMF1	Body	opensea	Body-opensea
cg02294055	0.0645689	0.122657	9.42833	3.32e-06	0.047999	4.96241	0.159554	0.0949849	-0.0645689	2	109746170	F	II	LOC100287216	Body	island	Body-island	chr2:109744585-109746833	rs148709667;rs532301572	0;30
cg16147511	0.072262	0.743853	9.36551	3.52e-06	0.047999	4.90111	0.785145	0.712883	-0.072262	14	99655820	F	II	BCL11B	Body	opensea	Body-opensea
cg20422342	-0.0631089	0.165055	-9.31149	3.7e-06	0.047999	4.8481	0.128993	0.192102	0.0631089	6	31671355	F	II	ABHD16A	TSS1500	shore	TSS1500-shore	chr6:31670594-31671274
cg02641337	-0.0631203	0.305657	-9.29927	3.75e-06	0.047999	4.83608	0.269588	0.332708	0.0631203	4	4867387	R	II		IGR	island	IGR-island	chr4:4867386-4867673
cg27471901	-0.081089	0.286706	-9.21493	4.06e-06	0.047999	4.75267	0.24037	0.321459	0.081089	11	65097394	R	II		IGR	shelf	IGR-shelf	chr11:65101109-65101843
cg04642923	0.0630045	0.0953884	9.19931	4.12e-06	0.047999	4.73715	0.131391	0.0683865	-0.0630045	11	33398366	F	I		IGR	island	IGR-island	chr11:33397607-33398494
cg22175552	-0.0662726	0.589025	-9.14674	4.33e-06	0.047999	4.68475	0.551155	0.617427	0.0662726	1	183779591	R	II	RGL1	Body	opensea	Body-opensea		rs145302953;rs538089987	43;1
cg23896695	0.0758208	0.734379	9.13837	4.37e-06	0.047999	4.67638	0.777705	0.701884	-0.0758208	8	128931535	R	II	PVT1	Body	opensea	Body-opensea
cg07675477	0.0662998	0.249867	9.09122	4.57e-06	0.047999	4.62911	0.287753	0.221453	-0.0662998	14	99711840	R	II	BCL11B	Body	island	Body-island	chr14:99711839-99713431
cg06147190	-0.0617055	0.390926	-9.05899	4.72e-06	0.047999	4.59667	0.355666	0.417371	0.0617055	9	127143971	F	II	PSMB7	Body	opensea	Body-opensea		rs564036245	0
cg06001734	0.0618317	0.776104	9.03341	4.84e-06	0.047999	4.57086	0.811437	0.749605	-0.0618317	2	54467214	F	II	ACYP2	Body	opensea	Body-opensea		rs533764065;rs843657	0;21
cg25888561	0.0660407	0.224851	8.96422	5.17e-06	0.047999	4.50071	0.262589	0.196548	-0.0660407	10	44163067	R	I		IGR	island	IGR-island	chr10:44162850-44163531	rs149077139	16
cg20106459	0.0625182	0.221983	8.93262	5.34e-06	0.047999	4.46852	0.257708	0.19519	-0.0625182	19	55866087	R	I	COX6B2	5'UTR	island	5'UTR-island	chr19:55865824-55866324
cg20792294	0.0700144	0.124515	8.91738	5.42e-06	0.047999	4.45296	0.164523	0.0945091	-0.0700144	11	2165425	F	I	IGF2AS	Body	island	Body-island	chr11:2165135-2165672	rs148749891	51
cg09805196	0.083502	0.678974	8.89779	5.52e-06	0.047999	4.43293	0.726689	0.643187	-0.083502	10	91053513	F	II		IGR	opensea	IGR-opensea		rs183322053;rs370830899;rs556884593;rs185839622	1;5;35;39
cg25816160	0.0610211	0.748902	8.88516	5.59e-06	0.047999	4.41998	0.783771	0.72275	-0.0610211	1	93053203	F	II	EVI5	Body	opensea	Body-opensea		rs182151947	0
cg04347414	0.0756312	0.568307	8.82644	5.93e-06	0.047999	4.35962	0.611525	0.535894	-0.0756312	1	2084519	R	I	PRKCZ	Body	shore	Body-shore	chr1:2082314-2082529	rs555170187;rs572641973	45;22
cg01412668	-0.0666326	0.443482	-8.7938	6.12e-06	0.047999	4.32592	0.405406	0.472039	0.0666326	6	155544957	R	II	TIAM2	5'UTR	opensea	5'UTR-opensea		rs75483369;rs555999099;rs139731965;rs188120640	38;37;10;3
cg11229543	0.0687312	0.140471	8.75501	6.36e-06	0.047999	4.28573	0.179746	0.111014	-0.0687312	1	2984445	R	I	PRDM16	TSS1500	island	TSS1500-island	chr1:2983925-2987962	rs563061157;rs528969531	46;34
cg06266666	0.0754407	0.465348	8.74389	6.43e-06	0.047999	4.27418	0.508457	0.433016	-0.0754407	16	63763377	F	II		IGR	opensea	IGR-opensea		rs559855466	23
cg09744501	0.0603306	0.757157	8.72999	6.52e-06	0.047999	4.25973	0.791632	0.731301	-0.0603306	16	14050769	F	II		IGR	opensea	IGR-opensea		rs574806102;rs558711003;rs575696250;rs538156162	0;10;11;13
cg13790603	0.0734294	0.167922	8.68715	6.81e-06	0.047999	4.21505	0.209882	0.136452	-0.0734294	3	24536478	R	I	THRB	TSS200	island	TSS200-island	chr3:24535844-24537436
cg24871540	0.0614853	0.170088	8.68491	6.82e-06	0.047999	4.2127	0.205222	0.143737	-0.0614853	19	50708705	R	I	MYH14	5'UTR	island	5'UTR-island	chr19:50708601-50708855	rs571491308;rs113907576;rs556636776	50;34;8
cg16695102	-0.0848326	0.420285	-8.67399	6.9e-06	0.047999	4.20129	0.371809	0.456642	0.0848326	3	131219470	F	II	MRPL3	Body	shelf	Body-shelf	chr3:131221604-131221888	rs189183973;rs139092044;rs180701527	8;12;13
cg15078439	0.0617621	0.643168	8.66771	6.94e-06	0.047999	4.19471	0.67846	0.616698	-0.0617621	9	127952905	R	II	PPP6C	TSS1500	shore	TSS1500-shore	chr9:127951391-127952263	rs77664151	31
cg21595481	0.0921781	0.165776	8.57929	7.59e-06	0.047999	4.10174	0.21845	0.126272	-0.0921781	5	86275685	R	II		IGR	opensea	IGR-opensea		rs563419800	1
cg04127242	0.0727701	0.642694	8.57495	7.62e-06	0.047999	4.09715	0.684277	0.611507	-0.0727701	9	139990710	F	II	MAN1B1	Body	opensea	Body-opensea		rs142144025	27
cg09914069	0.083209	0.537081	8.56192	7.73e-06	0.047999	4.08337	0.584629	0.50142	-0.083209	6	10886372	F	II	SYCP2L	TSS1500	shore	TSS1500-shore	chr6:10887184-10887622	rs35084918;rs75209552	2;42
cg21069500	-0.0633591	0.340907	-8.55867	7.75e-06	0.047999	4.07993	0.304702	0.368061	0.0633591	5	139050159	F	II	CXXC5	5'UTR	shore	5'UTR-shore	chr5:139047905-139048235	rs140756789;rs73261159	27;45
cg10699857	0.0642817	0.162801	8.55534	7.78e-06	0.047999	4.07641	0.199533	0.135252	-0.0642817	4	111532996	F	II		IGR	island	IGR-island	chr4:111532647-111533391	rs527568443;rs187311829	11;18
cg23683779	-0.0748116	0.47169	-8.49241	8.29e-06	0.047999	4.00958	0.428941	0.503752	0.0748116	13	52755638	R	II	MRPS31P5	Body	opensea	Body-opensea		rs535287316;rs545586649;rs115625257	44;12;2
cg12122293	0.0639854	0.791911	8.46418	8.54e-06	0.047999	3.97946	0.828475	0.764489	-0.0639854	19	9920428	F	II		IGR	opensea	IGR-opensea		rs563739876	0
cg03901393	-0.066357	0.310894	-8.35499	9.55e-06	0.0480534	3.86219	0.272975	0.339332	0.066357	16	73029288	F	II	ZFHX3	5'UTR	opensea	5'UTR-opensea		rs540761203	24
cg10257092	0.06078	0.864996	8.28261	1.03e-05	0.0480534	3.78375	0.899727	0.838947	-0.06078	6	32175533	F	II	NOTCH4	Body	opensea	Body-opensea		rs527629660;rs377352892	0;48
cg27157434	0.0664185	0.762994	8.25639	1.06e-05	0.0480534	3.7552	0.800947	0.734529	-0.0664185	1	117529718	R	II	PTGFRN	3'UTR	opensea	3'UTR-opensea
cg03986829	0.0729264	0.225705	8.24458	1.07e-05	0.0480534	3.74231	0.267377	0.194451	-0.0729264	3	62358234	F	I	FEZF2	Body	island	Body-island	chr3:62357639-62359774	rs147461718	30
cg11420400	0.0774326	0.634778	8.23363	1.08e-05	0.0480534	3.73035	0.679026	0.601593	-0.0774326	4	153872746	F	II	FHDC1	Body	opensea	Body-opensea		rs535689114;rs554382581;rs146752126;rs572626703	1;8;9;17
cg23708361	0.0841033	0.182479	8.20971	1.11e-05	0.0480534	3.70417	0.230538	0.146434	-0.0841033	7	145813432	F	II	CNTNAP2	TSS200	island	TSS200-island	chr7:145813030-145814084	rs528042853	5
cg21090182	0.0740785	0.709985	8.20029	1.12e-05	0.0480534	3.69385	0.752316	0.678237	-0.0740785	13	47146097	F	II	LRCH1	Body	opensea	Body-opensea		rs528241796;rs149169372	1;34
cg14339068	0.08696	0.217727	8.14524	1.19e-05	0.0480534	3.63331	0.267418	0.180458	-0.08696	4	6311034	F	I		IGR	opensea	IGR-opensea		rs113713829;rs28722833	6;22
cg07522661	0.0959927	0.701078	8.12275	1.22e-05	0.0480534	3.60849	0.755931	0.659938	-0.0959927	5	140008276	R	II		IGR	shelf	IGR-shelf	chr5:140011482-140012739	rs188839124;rs181223460;rs111802565	12;2;1
cg02135916	-0.0624859	0.292897	-8.11562	1.23e-05	0.0480534	3.6006	0.25719	0.319676	0.0624859	14	57363870	F	II	OTX2-AS1	Body	opensea	Body-opensea
cg05111779	-0.0739918	0.330816	-8.10493	1.24e-05	0.0480534	3.58878	0.288535	0.362527	0.0739918	14	72990359	R	II	RGS6	Body	opensea	Body-opensea		rs538050167	2
cg24712632	0.0621775	0.715866	8.10139	1.25e-05	0.0480534	3.58485	0.751396	0.689218	-0.0621775	11	60754328	R	II	CD6	Body	opensea	Body-opensea		rs147279650	22
cg11667300	-0.0646634	0.140339	-8.08896	1.26e-05	0.0480534	3.57108	0.103389	0.168052	0.0646634	14	101586950	R	II		IGR	opensea	IGR-opensea		rs189484099;rs547290245;rs554059590	49;30;1
cg23432276	-0.0664471	0.75283	-8.06242	1.3e-05	0.0480534	3.54161	0.71486	0.781307	0.0664471	3	19431834	R	II	KCNH8	Body	opensea	Body-opensea
cg13302929	-0.0735519	0.37327	-8.05751	1.3e-05	0.0480534	3.53615	0.331241	0.404793	0.0735519	6	15356121	F	II	JARID2	Body	opensea	Body-opensea		rs189911055;rs557045520;rs182035977;rs546140409;rs553694914;rs573627679;rs542421899	0;1;16;22;29;41;43
cg02580308	-0.0639879	0.745785	-8.03089	1.34e-05	0.0480534	3.5065	0.70922	0.773208	0.0639879	2	190042991	R	II	COL5A2	Body	opensea	Body-opensea		rs536914595;rs554947253	33;1
cg07454558	0.0670383	0.115537	8.02894	1.35e-05	0.0480534	3.50432	0.153845	0.0868063	-0.0670383	2	159826472	F	I	TANC1	5'UTR	shore	5'UTR-shore	chr2:159824854-159826401	rs567692409	11
cg24392939	0.0628127	0.804465	7.99414	1.4e-05	0.0480534	3.46543	0.840358	0.777545	-0.0628127	3	97591258	F	II		IGR	opensea	IGR-opensea		rs142470903	0
cg09711279	-0.0704879	0.546065	-7.92506	1.5e-05	0.0489002	3.38783	0.505786	0.576274	0.0704879	10	107711404	R	I		IGR	opensea	IGR-opensea		rs527580687;rs547117047;rs570073762;rs78431853;rs142330194	42;41;22;12;5
cg00263248	0.0666044	0.617018	7.90174	1.54e-05	0.049076	3.36151	0.655078	0.588473	-0.0666044	14	98444151	F	II	C14orf64	Body	opensea	Body-opensea		rs533180221	35
cg24728698	0.0774542	0.603139	7.86704	1.6e-05	0.0491228	3.32223	0.647398	0.569944	-0.0774542	15	97081353	F	II		IGR	opensea	IGR-opensea		rs142358185;rs183758393	1;4
cg23234375	0.0602637	0.54884	7.85909	1.61e-05	0.0491228	3.31321	0.583276	0.523012	-0.0602637	11	65685702	F	II	DRAP1	TSS1500	shore	TSS1500-shore	chr11:65686287-65687554	rs73496433;rs560654723	24;33
cg00300046	0.0629431	0.831313	7.83938	1.65e-05	0.0492505	3.29082	0.867281	0.804338	-0.0629431	1	2084595	R	II	PRKCZ	Body	shelf	Body-shelf	chr1:2082314-2082529	rs146109394;rs558450783;rs138965778	20;18;1
cg14893161	-0.06014	0.817866	-7.81367	1.7e-05	0.0495896	3.26155	0.7835	0.84364	0.06014	1	205819251	R	II	PM20D1	5'UTR	shore	5'UTR-shore	chr1:205818898-205819191	rs113992474;rs536916938	43;25
cg07320333	-0.0718724	0.349417	-7.77979	1.76e-05	0.049979	3.22286	0.308347	0.380219	0.0718724	10	98595731	R	II	LCOR	5'UTR	shelf	5'UTR-shelf	chr10:98591707-98593273	rs553645522	2
cg12518485	-0.0617545	0.29761	-7.7686	1.78e-05	0.0501092	3.21005	0.262322	0.324076	0.0617545	4	154248391	R	II	TRIM2	Body	opensea	Body-opensea		rs73854657	2
cg22633459	-0.075163	0.826415	-7.73734	1.84e-05	0.0507844	3.1742	0.783465	0.858628	0.075163	14	84382350	R	II		IGR	opensea	IGR-opensea		rs530349780;rs542540155;rs564013332;rs531244006	48;37;33;1
cg27543672	0.0620132	0.821166	7.71903	1.88e-05	0.0507844	3.15314	0.856603	0.794589	-0.0620132	1	84541035	F	II		IGR	shelf	IGR-shelf	chr1:84543146-84544261	rs534440969	9
cg03899022	0.0728982	0.706335	7.69379	1.93e-05	0.0507844	3.12405	0.747991	0.675092	-0.0728982	5	110563578	F	II	CAMK4	Body	shelf	Body-shelf	chr5:110559569-110560446	rs140394490;rs538258864	10;39
cg17506280	0.0637427	0.13896	7.68415	1.95e-05	0.0508164	3.11293	0.175384	0.111642	-0.0637427	3	165988481	F	II		IGR	opensea	IGR-opensea		rs542991901	0
cg04402905	-0.0644599	0.159813	-7.67863	1.97e-05	0.0508164	3.10655	0.122978	0.187438	0.0644599	18	50679853	R	II	DCC	Body	opensea	Body-opensea		rs528240338;rs186838332;rs190076255	40;32;1
cg22822698	-0.0642938	0.715512	-7.66016	2.01e-05	0.0508646	3.08518	0.678772	0.743066	0.0642938	4	38679933	R	II	KLF3	5'UTR	opensea	5'UTR-opensea
cg04250661	-0.0600135	0.769257	-7.64794	2.03e-05	0.0508646	3.07102	0.734963	0.794977	0.0600135	4	160199879	R	II	RAPGEF2	Body	opensea	Body-opensea		rs562045475;rs528032515	34;2
cg18953183	0.0606081	0.567005	7.64792	2.03e-05	0.0508646	3.071	0.601638	0.54103	-0.0606081	5	156607793	F	II	ITK	TSS200	opensea	TSS200-opensea		rs146866105;rs553796024;rs570502807;rs57227555;rs575415892;rs186168739;rs60775953	0;15;18;31;33;43;50
cg25278663	0.0765559	0.7766	7.63271	2.07e-05	0.0508646	3.05335	0.820347	0.743791	-0.0765559	6	89296947	F	II		IGR	opensea	IGR-opensea		rs545761690	13
cg19187012	-0.064735	0.170747	-7.62826	2.08e-05	0.0508646	3.04818	0.133756	0.198491	0.064735	1	184774806	R	II	FAM129A	Body	opensea	Body-opensea
cg21282525	-0.0616838	0.347956	-7.62726	2.08e-05	0.0508646	3.04701	0.312708	0.374392	0.0616838	14	104397864	R	II	TDRD9	Body	shelf	Body-shelf	chr14:104394529-104395234	rs529506996	42
cg12159230	-0.0647065	0.133727	-7.61201	2.12e-05	0.0508646	3.02929	0.0967516	0.161458	0.0647065	12	118795216	R	II	TAOK3	5'UTR	opensea	5'UTR-opensea		rs546900308	2
cg25661961	-0.0806408	0.823	-7.60716	2.13e-05	0.0508646	3.02365	0.776919	0.85756	0.0806408	4	157862518	F	II	PDGFC	Body	opensea	Body-opensea		rs532106820;rs575214025;rs543719147;rs562373601	0;2;5;16
cg11340993	0.0634085	0.855341	7.59899	2.15e-05	0.0508646	3.01412	0.891575	0.828166	-0.0634085	7	135445870	F	II		IGR	opensea	IGR-opensea		rs189934123	14
cg09716109	-0.0613116	0.775905	-7.59847	2.15e-05	0.0508646	3.01352	0.740869	0.802181	0.0613116	17	77373313	F	II	RBFOX3	5'UTR	opensea	5'UTR-opensea		rs200354223;rs4523953;rs870971;rs190011374	2;18;21;37
cg10164393	0.0782251	0.688492	7.57182	2.21e-05	0.0508646	2.98242	0.733192	0.654967	-0.0782251	6	119032202	F	II		IGR	opensea	IGR-opensea		rs529540984;rs56157951;rs138067381	0;1;36
cg09995755	-0.0616649	0.854223	-7.54669	2.28e-05	0.0508646	2.95302	0.818986	0.880651	0.0616649	17	58309008	F	II	SCARNA20	TSS200	opensea	TSS200-opensea		rs537271662;rs557550233;rs574216617	0;1;48
cg08209849	0.0715772	0.71051	7.53327	2.31e-05	0.0508646	2.9373	0.751411	0.679834	-0.0715772	1	64117325	R	II	PGM1	ExonBnd	opensea	ExonBnd-opensea		rs185880979;rs546908974;rs562024837;rs77434440;rs368293066	42;41;37;8;1
cg04781916	-0.0700654	0.553636	-7.52809	2.32e-05	0.0508646	2.93121	0.513599	0.583664	0.0700654	2	48013473	R	II	MSH6	Body	shelf	Body-shelf	chr2:48009808-48011443	rs116201757;rs540044673;rs558068979	37;15;1
cg19705840	-0.0706163	0.834979	-7.49904	2.4e-05	0.0508646	2.89707	0.794627	0.865243	0.0706163	8	121065704	F	II		IGR	opensea	IGR-opensea		rs372243199	46
cg03547220	0.0638231	0.126242	7.48811	2.43e-05	0.0508646	2.8842	0.162712	0.0988893	-0.0638231	19	7069348	F	II	ZNF557	TSS200	shore	TSS200-shore	chr19:7069396-7069921	rs561082007;rs3810216;rs530957060	10;21;28
cg14651079	0.0963972	0.746117	7.46525	2.49e-05	0.0508646	2.85723	0.801201	0.704804	-0.0963972	10	88428177	R	II	LDB3	TSS1500	opensea	TSS1500-opensea		rs538273760;rs2803555;rs11812601;rs190681237	22;21;12;2
cg18111500	0.0691287	0.211381	7.45221	2.53e-05	0.0508646	2.84182	0.250883	0.181754	-0.0691287	14	61655727	F	II		IGR	opensea	IGR-opensea		rs111410012	4
cg10614809	0.07806	0.212665	7.44463	2.55e-05	0.0508646	2.83285	0.257271	0.179211	-0.07806	7	51539190	R	I		IGR	opensea	IGR-opensea		rs539918233	9
cg13860573	-0.0728295	0.436599	-7.44132	2.56e-05	0.0508646	2.82894	0.394983	0.467812	0.0728295	3	136649005	R	II	NCK1	TSS1500	opensea	TSS1500-opensea		rs537436579	1
cg23482891	0.0621362	0.154438	7.42337	2.62e-05	0.0508646	2.80767	0.189944	0.127808	-0.0621362	20	55841841	F	I	BMP7	TSS200	shore	TSS200-shore	chr20:55840216-55841794
cg25271479	0.0612667	0.220527	7.42252	2.62e-05	0.0508646	2.80666	0.255537	0.19427	-0.0612667	11	1457346	R	II	BRSK2	Body	opensea	Body-opensea		rs199610376;rs374861632	26;23
cg22534509	0.0722538	0.621278	7.39028	2.72e-05	0.0508646	2.76834	0.662566	0.590312	-0.0722538	12	123215119	R	II	GPR81	1stExon	opensea	1stExon-opensea		rs187241114;rs554364656;rs572614388	42;34;1
cg01721141	0.0694251	0.823954	7.38625	2.73e-05	0.0508646	2.76355	0.863625	0.7942	-0.0694251	10	17173052	R	II	CUBN	TSS1500	opensea	TSS1500-opensea		rs111724536;rs116475377;rs534564800	47;8;1
cg23385162	0.0601654	0.842428	7.34695	2.85e-05	0.0508646	2.71665	0.876808	0.816643	-0.0601654	3	115341064	F	II	GAP43	TSS1500	opensea	TSS1500-opensea		rs577581597;rs115821332	39;43
cg12488833	0.0611768	0.447263	7.32532	2.92e-05	0.0508646	2.69077	0.482222	0.421045	-0.0611768	9	119312500	F	II	ASTN2	Body	opensea	Body-opensea		rs192511632	44
cg00538591	-0.064067	0.503275	-7.31079	2.97e-05	0.0508646	2.67334	0.466665	0.530732	0.064067	16	89008994	F	I	CBFA2T3	TSS1500	shore	TSS1500-shore	chr16:89006334-89008600	rs576556953	51
cg24490133	0.0639672	0.657988	7.29092	3.04e-05	0.0508646	2.64948	0.694541	0.630573	-0.0639672	1	245607970	R	II	KIF26B	Body	opensea	Body-opensea		rs368163599	50
cg10206933	0.0634028	0.759885	7.27354	3.1e-05	0.0508646	2.62856	0.796116	0.732713	-0.0634028	10	133786713	R	II	BNIP3	Body	opensea	Body-opensea		rs45494294	7
cg15647617	0.0655349	0.454937	7.2581	3.16e-05	0.0508646	2.60995	0.492386	0.426851	-0.0655349	7	5566311	F	II		IGR	shelf	IGR-shelf	chr7:5569062-5570594	rs534784816;rs189937515;rs578027994;rs13447416;rs545216839;rs852426	1;16;18;35;35;42
cg07661167	-0.116824	0.537388	-7.20958	3.34e-05	0.0508646	2.55126	0.470632	0.587456	0.116824	10	37990439	F	I		IGR	opensea	IGR-opensea
cg10461044	-0.0681466	0.31752	-7.20656	3.35e-05	0.0508646	2.54761	0.278579	0.346726	0.0681466	12	72176067	R	II	RAB21	Body	opensea	Body-opensea		rs575943109	16
cg27159987	0.0619226	0.846889	7.20438	3.36e-05	0.0508646	2.54496	0.882273	0.820351	-0.0619226	7	158578750	R	II	ESYT2	Body	opensea	Body-opensea		rs117989160	36
cg06680863	0.0696772	0.721076	7.20217	3.37e-05	0.0508646	2.54228	0.760891	0.691214	-0.0696772	12	25649090	F	II	IFLTD1	Body	opensea	Body-opensea		rs185874675	19
cg02527481	-0.0786592	0.698782	-7.2009	3.37e-05	0.0508646	2.54074	0.653834	0.732493	0.0786592	14	89749973	F	II	FOXN3	Body	opensea	Body-opensea		rs539460066	17
cg21246531	-0.0622902	0.714954	-7.1996	3.38e-05	0.0508646	2.53916	0.67936	0.74165	0.0622902	9	36039639	R	II	RECK	Body	shelf	Body-shelf	chr9:36036798-36037564	rs559833711;rs528499420	32;1
cg01477361	-0.0627927	0.797558	-7.17336	3.48e-05	0.0508646	2.50726	0.761677	0.82447	0.0627927	2	79621211	F	II		IGR	opensea	IGR-opensea		rs559663200;rs75278869;rs548326652	3;25;43
cg01246434	0.0606018	0.552125	7.16357	3.52e-05	0.0508646	2.49535	0.586755	0.526153	-0.0606018	6	30525976	F	II	PRR3	Body	shore	Body-shore	chr6:30523775-30525189	rs576870939	19
cg24814117	0.0759868	0.152123	7.14977	3.58e-05	0.0508646	2.47852	0.195544	0.119557	-0.0759868	5	77591744	F	II	AP3B1	TSS1500	shore	TSS1500-shore	chr5:77590137-77590721
cg00484711	0.0658242	0.317067	7.14823	3.59e-05	0.0508646	2.47664	0.35468	0.288856	-0.0658242	2	42331922	F	II		IGR	shelf	IGR-shelf	chr2:42328300-42328827	rs182353575;rs188293156	0;37
cg13619522	-0.0605102	0.731207	-7.13476	3.64e-05	0.0508646	2.4602	0.696629	0.75714	0.0605102	15	75095171	R	I	CSK	3'UTR	shore	3'UTR-shore	chr15:75095349-75095560	rs4886624;rs2071501	20;16
cg24397545	-0.0609059	0.77069	-7.12336	3.69e-05	0.0508646	2.44626	0.735887	0.796792	0.0609059	6	24172312	F	II	DCDC2	3'UTR	opensea	3'UTR-opensea		rs566917433;rs539204731;rs185396049;rs576003796;rs544959947	0;10;19;35;36
cg21142512	0.0705144	0.79804	7.11461	3.73e-05	0.0508646	2.43556	0.838334	0.76782	-0.0705144	3	4791251	F	II	ITPR1	Body	opensea	Body-opensea		rs540702863;rs142575313;rs79652400;rs184113636;rs532328853	1;9;24;30;50
cg03635167	0.064688	0.800486	7.07582	3.9e-05	0.0508646	2.38797	0.837451	0.772763	-0.064688	11	16765843	R	II	C11orf58	Body	opensea	Body-opensea		rs181600985;rs185025569;rs569151210	43;12;1
cg00685135	-0.173235	0.244704	-7.06763	3.94e-05	0.0508646	2.37789	0.145713	0.318947	0.173235	9	36136348	R	I	GLIPR2	TSS1500	island	TSS1500-island	chr9:36136188-36137229
cg01117384	0.0622877	0.6319	7.06433	3.95e-05	0.0508646	2.37384	0.667493	0.605205	-0.0622877	20	56274096	F	II	PMEPA1	5'UTR	opensea	5'UTR-opensea
cg21375281	-0.0886901	0.596685	-7.0609	3.97e-05	0.0508646	2.36961	0.546005	0.634695	0.0886901	4	83819329	F	II	THAP9-AS1	Body	shelf	Body-shelf	chr4:83821688-83822065	rs577291949	1
cg15164881	0.0608348	0.811415	7.01446	4.19e-05	0.051349	2.3123	0.846178	0.785343	-0.0608348	11	858840	F	II	TSPAN4	5'UTR	island	5'UTR-island	chr11:858575-858932	rs191014223	51
cg24553763	0.0655611	0.691596	7.00843	4.22e-05	0.051349	2.30484	0.72906	0.663499	-0.0655611	3	135455646	R	II		IGR	opensea	IGR-opensea
cg17953764	0.0601072	0.417222	6.98409	4.35e-05	0.0517785	2.27467	0.451569	0.391462	-0.0601072	4	48492845	F	I	ZAR1	1stExon	island	1stExon-island	chr4:48492117-48493589	rs139073114	51
cg18201212	-0.0799787	0.274868	-6.96635	4.44e-05	0.0519572	2.25264	0.229166	0.309145	0.0799787	9	135259157	R	II	TTF1	Body	opensea	Body-opensea		rs140131204;rs544399256	39;21
cg16672668	0.0629559	0.79049	6.94592	4.55e-05	0.0524222	2.22721	0.826465	0.763509	-0.0629559	1	236898874	R	II	ACTN2	Body	opensea	Body-opensea		rs555857692	1
cg11875478	0.0608847	0.271875	6.93189	4.62e-05	0.0526912	2.20973	0.306667	0.245782	-0.0608847	18	54818171	R	II		IGR	opensea	IGR-opensea		rs557985254	15
cg16107121	0.0606283	0.56246	6.90701	4.76e-05	0.0529434	2.17864	0.597105	0.536477	-0.0606283	7	81641586	F	II	LOC101927356	Body	opensea	Body-opensea		rs530023557;rs117564775	15;45
cg25224289	-0.0828851	0.812742	-6.9057	4.77e-05	0.0529434	2.177	0.765379	0.848264	0.0828851	5	64872763	R	II	PPWD1	Body	opensea	Body-opensea
cg02630510	0.088518	0.791172	6.9043	4.78e-05	0.0529434	2.17525	0.841754	0.753236	-0.088518	4	114655476	F	II	CAMK2D	Body	opensea	Body-opensea
cg02881684	0.0654298	0.540844	6.88757	4.87e-05	0.0532882	2.1543	0.578232	0.512802	-0.0654298	19	45978153	R	II	FOSB	3'UTR	shore	3'UTR-shore	chr19:45975848-45976262
cg15070513	0.0896516	0.603314	6.88591	4.88e-05	0.0532882	2.15222	0.654543	0.564892	-0.0896516	17	37782685	F	II	PPP1R1B	TSS1500	shore	TSS1500-shore	chr17:37783314-37783919	rs181637774;rs548594430;rs560922454;rs149529378	0;1;8;46
cg06611109	0.0600948	0.763873	6.88295	4.9e-05	0.0532882	2.14851	0.798213	0.738118	-0.0600948	3	147680482	F	II		IGR	opensea	IGR-opensea		rs534456053;rs554407809	14;34
cg04965200	0.0662913	0.762106	6.87035	4.97e-05	0.0532882	2.13269	0.799987	0.733696	-0.0662913	12	93484239	R	II		IGR	opensea	IGR-opensea
cg13492692	-0.0611117	0.204902	-6.85064	5.09e-05	0.0533373	2.10792	0.169981	0.231093	0.0611117	9	126777673	F	I	LHX2	Body	island	Body-island	chr9:126773246-126780953	rs201206386	7
cg00327399	0.0648642	0.816846	6.8356	5.19e-05	0.0536254	2.08899	0.853911	0.789047	-0.0648642	16	48642773	R	II	MIR5095	Body	shore	Body-shore	chr16:48643589-48643860	rs573366266;rs535924641	50;36
cg14597545	-0.0646712	0.546968	-6.82581	5.25e-05	0.0536254	2.07664	0.510013	0.574684	0.0646712	15	73074210	F	II	ADPGK	Body	shore	Body-shore	chr15:73075586-73076663	rs113372909;rs573081898;rs117764789	8;29;30
cg03649143	0.0777793	0.782083	6.81228	5.33e-05	0.0537046	2.05957	0.826529	0.748749	-0.0777793	11	122017381	F	II	MIRLET7A2	TSS200	opensea	TSS200-opensea		rs546761373;rs41302385;rs189192370	0;6;50
cg13329352	0.0604887	0.861364	6.80262	5.39e-05	0.0537046	2.04736	0.895929	0.835441	-0.0604887	2	198649443	F	II	BOLL	5'UTR	shore	5'UTR-shore	chr2:198649751-198651599	rs567747287	7
cg20538211	-0.0801536	0.706427	-6.7862	5.5e-05	0.0537046	2.02658	0.660625	0.740779	0.0801536	4	58027287	R	II		IGR	shelf	IGR-shelf	chr4:58029841-58030526	rs149399258;rs76049146;rs551675841;rs571533181	47;46;35;2
cg06815800	0.0635578	0.0905203	6.77617	5.57e-05	0.0537046	2.01387	0.126839	0.0632812	-0.0635578	9	99146069	F	II	SLC35D2	TSS200	shore	TSS200-shore	chr9:99145524-99145849	rs550848780;rs187111312	9;47
cg25504988	0.0800601	0.287115	6.77131	5.6e-05	0.0537046	2.00771	0.332864	0.252803	-0.0800601	6	30293159	F	II	TRIM39	TSS1500	shore	TSS1500-shore	chr6:30294169-30295071	rs17194824	27
cg10244976	0.0701721	0.740741	6.75713	5.7e-05	0.0537046	1.98971	0.780839	0.710667	-0.0701721	16	1014818	F	I	LMF1	Body	island	Body-island	chr16:1014739-1014976	rs551821956;rs190757847;rs181568621	33;39;46
cg24056580	0.0616383	0.679683	6.74077	5.81e-05	0.0537046	1.96891	0.714905	0.653267	-0.0616383	8	129553417	R	II	LINC00824	Body	opensea	Body-opensea
cg02294838	0.0628809	0.780518	6.73788	5.83e-05	0.0537046	1.96524	0.81645	0.753569	-0.0628809	2	231093669	R	II	SP140	Body	opensea	Body-opensea		rs575597957;rs536482282;rs149210362;rs574197501	48;43;42;37
cg10163483	0.0730672	0.186031	6.72531	5.92e-05	0.0537046	1.94922	0.227783	0.154716	-0.0730672	8	104152750	R	II	C8orf56	Body	island	Body-island	chr8:104152726-104153390
cg00545801	-0.0663921	0.290559	-6.71871	5.97e-05	0.0537046	1.9408	0.25262	0.319012	0.0663921	12	32455325	F	II	BICD1	Body	opensea	Body-opensea		rs139158374;rs3844105	23;30
cg21243725	0.0628825	0.78598	6.69632	6.13e-05	0.0537046	1.91222	0.821913	0.75903	-0.0628825	7	129958736	R	II	CPA4	Body	opensea	Body-opensea		rs116322786;rs118021467	38;1
cg08595278	0.06155	0.826273	6.67892	6.27e-05	0.0538152	1.88996	0.861445	0.799895	-0.06155	9	80004560	R	II	VPS13A	Body	opensea	Body-opensea		rs76314863;rs567018999	45;2
cg10905876	-0.0645451	0.134238	-6.67225	6.32e-05	0.0538152	1.88141	0.0973555	0.161901	0.0645451	6	56716656	F	II	DST	5'UTR	opensea	5'UTR-opensea		rs559250545	8
cg19193517	-0.0665207	0.81292	-6.64241	6.55e-05	0.0538152	1.84312	0.774908	0.841429	0.0665207	2	45394833	R	II		IGR	shore	IGR-shore	chr2:45395869-45398186
cg10148702	-0.0641504	0.463569	-6.64221	6.55e-05	0.0538152	1.84286	0.426911	0.491062	0.0641504	6	144076558	R	II	PHACTR2	Body	opensea	Body-opensea		rs563651778;rs111484218;rs146622134;rs571002859;rs189519357	49;39;14;9;7
cg25114011	-0.0726637	0.784117	-6.64055	6.57e-05	0.0538152	1.84072	0.742595	0.815259	0.0726637	13	113104071	F	II		IGR	shelf	IGR-shelf	chr13:113106337-113106544	rs188146468;rs529097448;rs551965221;rs566028141;rs114973895	21;22;26;50;51
cg04483282	0.0632516	0.818023	6.63595	6.6e-05	0.0539234	1.8348	0.854167	0.790915	-0.0632516	10	20381260	R	II	PLXDC2	Body	opensea	Body-opensea		rs376811192	2
cg03745410	-0.0711331	0.840068	-6.62573	6.69e-05	0.0540179	1.82165	0.799421	0.870554	0.0711331	5	72835864	R	II		IGR	opensea	IGR-opensea		rs370856431;rs78068190	12;2
cg19177070	-0.0638135	0.375739	-6.62342	6.71e-05	0.0540179	1.81867	0.339274	0.403087	0.0638135	14	89290212	R	II	TTC8	TSS1500	shore	TSS1500-shore	chr14:89290918-89291355	rs542631872	13
cg08538034	-0.0638739	0.550438	-6.61935	6.74e-05	0.0540419	1.81344	0.513938	0.577812	0.0638739	1	14928945	R	II	KIAA1026	Body	shelf	Body-shelf	chr1:14924610-14925993	rs562237831	24
cg14732467	0.066088	0.609561	6.60305	6.87e-05	0.0541469	1.79242	0.647325	0.581237	-0.066088	13	101241364	F	II	GGACT	TSS1500	shore	TSS1500-shore	chr13:101240689-101241226	rs187612315	23
cg24260921	-0.0903316	0.24116	-6.57602	7.11e-05	0.054274	1.75748	0.189542	0.279873	0.0903316	6	143998732	F	II	PHACTR2	TSS1500	shore	TSS1500-shore	chr6:143999154-143999667	rs11155318	29
cg06653974	-0.0647472	0.879276	-6.57429	7.12e-05	0.054274	1.75524	0.842277	0.907024	0.0647472	14	64680440	F	II	SYNE2	TSS1500	opensea	TSS1500-opensea		rs181902006;rs370171656	5;25
cg24232693	0.0704007	0.125086	6.56105	7.24e-05	0.054274	1.73808	0.165315	0.0949141	-0.0704007	8	19796487	R	II	LPL	TSS200	shore	TSS200-shore	chr8:19796843-19798006	rs538216028;rs77285909;rs574948935	36;34;24
cg03720510	0.0653094	0.696147	6.55558	7.29e-05	0.054274	1.731	0.733467	0.668158	-0.0653094	21	24757997	R	II	D21S2088E	TSS1500	opensea	TSS1500-opensea		rs547555213	1
cg15956434	0.063659	0.743759	6.55198	7.32e-05	0.054274	1.72632	0.780136	0.716477	-0.063659	6	49313981	F	II		IGR	opensea	IGR-opensea
cg21093670	0.0633399	0.663397	6.54516	7.38e-05	0.054274	1.71747	0.699591	0.636251	-0.0633399	11	129684147	R	II		IGR	shore	IGR-shore	chr11:129685737-129686211	rs540907057;rs186381041;rs533291341;rs115438169	32;25;5;4
cg19598669	-0.0666457	0.786624	-6.5433	7.4e-05	0.054274	1.71506	0.748541	0.815186	0.0666457	1	185631928	F	II		IGR	opensea	IGR-opensea		rs184225017;rs567338739	13;21
cg08842287	-0.0618631	0.592001	-6.5423	7.41e-05	0.054274	1.71376	0.556651	0.618514	0.0618631	16	3747018	F	II	TRAP1	Body	opensea	Body-opensea		rs573468366;rs1635404;rs562421426	0;24;51
cg12716832	-0.0741025	0.387011	-6.54213	7.41e-05	0.054274	1.71353	0.344666	0.418769	0.0741025	22	45073165	R	II	PRR5	5'UTR	opensea	5'UTR-opensea		rs537846541;rs114945254;rs568180703	31;9;1
cg25437531	-0.0679562	0.570696	-6.51908	7.62e-05	0.0543858	1.68356	0.531864	0.59982	0.0679562	11	33880362	F	II	LMO2	3'UTR	opensea	3'UTR-opensea		rs537097673	44
cg20858107	0.0724746	0.511487	6.51895	7.63e-05	0.0543858	1.68339	0.552901	0.480427	-0.0724746	8	10823238	F	II	XKR6	Body	opensea	Body-opensea		rs183482260	30
cg15407730	0.067114	0.72847	6.51273	7.68e-05	0.0546555	1.67529	0.766821	0.699707	-0.067114	12	14544323	R	II	ATF7IP	5'UTR	opensea	5'UTR-opensea		rs545143187	10
cg03669245	-0.0658559	0.508891	-6.50988	7.71e-05	0.0546924	1.67157	0.471259	0.537115	0.0658559	5	80801666	R	II	SSBP2	Body	opensea	Body-opensea
cg17656240	0.0863984	0.510557	6.46837	8.12e-05	0.0552811	1.61736	0.559928	0.47353	-0.0863984	20	47100047	F	II		IGR	opensea	IGR-opensea		rs115988100	36
cg09204067	0.0613745	0.729369	6.46326	8.17e-05	0.0552811	1.61067	0.76444	0.703066	-0.0613745	3	140800565	R	II	SPSB4	Body	opensea	Body-opensea		rs188534976	2
cg26322315	0.0742137	0.734747	6.42782	8.54e-05	0.0552811	1.56418	0.777155	0.702941	-0.0742137	7	7758995	R	II	RPA3	TSS1500	opensea	TSS1500-opensea
cg18686665	0.250545	0.742816	6.41661	8.66e-05	0.0552811	1.54944	0.885985	0.63544	-0.250545	2	629121	F	I		IGR	island	IGR-island	chr2:628909-629190	rs556471012;rs186414928	33;50
cg15300348	-0.0654053	0.596737	-6.40633	8.77e-05	0.0552811	1.53591	0.559362	0.624767	0.0654053	2	149312414	R	II		IGR	opensea	IGR-opensea		rs149104698	47
cg20000539	-0.0639034	0.865049	-6.38142	9.05e-05	0.0554181	1.50306	0.828533	0.892436	0.0639034	8	38119097	R	II	DDHD2	3'UTR	opensea	3'UTR-opensea		rs13282904;rs7819304	48;10
cg05628847	-0.0847835	0.726741	-6.37036	9.18e-05	0.0554929	1.48845	0.678293	0.763077	0.0847835	10	28896050	R	II	WAC	Body	opensea	Body-opensea		rs142581705	2
cg05947033	-0.0720891	0.418012	-6.32086	9.77e-05	0.0558762	1.42283	0.376818	0.448907	0.0720891	7	30041686	F	II		IGR	opensea	IGR-opensea		rs148573014;rs565777786	1;32
cg06244730	-0.0662962	0.154664	-6.31909	9.79e-05	0.0558762	1.42048	0.11678	0.183077	0.0662962	15	97431287	F	II		IGR	opensea	IGR-opensea		rs575709142	1
cg22729460	0.0712316	0.186504	6.31825	9.8e-05	0.0558762	1.41937	0.227208	0.155976	-0.0712316	12	5667327	R	I		IGR	opensea	IGR-opensea		rs187059085	39
cg16994041	-0.0918902	0.370847	-6.31647	9.82e-05	0.0558762	1.417	0.318339	0.410229	0.0918902	7	151503269	F	II	PRKAG2	5'UTR	opensea	5'UTR-opensea		rs193184061;rs552541640;rs4442045	1;15;32
cg02041484	-0.0612397	0.342845	-6.29714	0.000100667	0.0558762	1.39128	0.307851	0.36909	0.0612397	7	129266958	R	II	NRF1	5'UTR	opensea	5'UTR-opensea		rs531617363;rs143853269	19;14
cg09231741	0.061213	0.651571	6.28435	0.000102312	0.0558762	1.37423	0.68655	0.625337	-0.061213	17	63534470	R	II	AXIN2	Body	island	Body-island	chr17:63534228-63534626	rs146249973;rs8081536	30;21
cg13478928	0.0783058	0.212262	6.27791	0.000103151	0.0558762	1.36564	0.257008	0.178702	-0.0783058	1	75596724	R	II	LHX8	Body	island	Body-island	chr1:75596723-75596947
cg07776626	-0.0658639	0.765671	-6.25082	0.000106763	0.0566954	1.32943	0.728034	0.793898	0.0658639	8	57350775	F	II		IGR	shore	IGR-shore	chr8:57350947-57351285	rs376247176;rs72658514	26;29
cg25937230	0.0749355	0.591764	6.24085	0.000108126	0.0567241	1.31607	0.634584	0.559648	-0.0749355	15	29560915	R	II	NDNL2	1stExon	shore	1stExon-shore	chr15:29561494-29562143
cg11492019	-0.0687138	0.431992	-6.23927	0.000108345	0.0567927	1.31395	0.392727	0.461441	0.0687138	15	91305449	R	II	BLM	Body	opensea	Body-opensea		rs554241710	40
cg12444284	0.0620437	0.677274	6.2081	0.000112739	0.0572394	1.27213	0.712728	0.650684	-0.0620437	2	235372868	F	II		IGR	opensea	IGR-opensea		rs567968998	41
cg19225688	-0.0641343	0.335595	-6.20245	0.000113557	0.0572781	1.26452	0.298947	0.363081	0.0641343	2	218990043	R	II	CXCR2	TSS1500	opensea	TSS1500-opensea		rs142516344;rs569554374;rs536615170;rs558264941	45;20;8;2
cg15801215	0.0835882	0.157943	6.2004	0.000113855	0.0572781	1.26177	0.205707	0.122119	-0.0835882	6	130341195	F	II	L3MBTL3	5'UTR	island	5'UTR-island	chr6:130340556-130342450	rs557576740;rs113898003	30;40
cg24765188	0.0762683	0.200928	6.19999	0.000113914	0.0572781	1.26122	0.24451	0.168241	-0.0762683	8	81399285	R	II	ZBTB10	1stExon	island	1stExon-island	chr8:81398429-81399618
cg11425460	0.0756457	0.875444	6.19726	0.000114313	0.0574323	1.25754	0.91867	0.843024	-0.0756457	1	248260660	F	II	OR2L13	5'UTR	opensea	5'UTR-opensea		rs148978156;rs142587407	0;1
cg00003305	0.0678415	0.186633	6.18684	0.000115847	0.0576276	1.24351	0.2254	0.157558	-0.0678415	19	30715645	R	II		IGR	island	IGR-island	chr19:30715549-30715753	rs557639726;rs545744984	42;40
cg23057284	0.089456	0.170914	6.17331	0.000117873	0.0577669	1.22527	0.222031	0.132575	-0.089456	9	131938815	F	II	IER5L	3'UTR	island	3'UTR-island	chr9:131936269-131941021	rs539009041;rs559005687	47;49
cg24366693	0.0606004	0.157372	6.15444	0.000120764	0.0582972	1.19978	0.192	0.1314	-0.0606004	7	7608860	R	II	MIOS	5'UTR	shore	5'UTR-shore	chr7:7606372-7607023	rs551203355;rs151041927	2;1
cg20698200	0.0720242	0.257534	6.14913	0.000121592	0.0583592	1.1926	0.298691	0.226666	-0.0720242	2	204805097	R	II	ICOS	Body	opensea	Body-opensea		rs567678146	45
cg16100138	-0.0780091	0.377047	-6.14538	0.000122178	0.0583592	1.18753	0.332471	0.41048	0.0780091	1	51983496	F	II	EPS15	Body	shore	Body-shore	chr1:51984547-51985216	rs149605834	50
cg21995126	-0.0830416	0.613911	-6.12928	0.000124737	0.0583853	1.16573	0.566459	0.649501	0.0830416	3	165555262	F	II	BCHE	TSS200	opensea	TSS200-opensea		rs544254061;rs564154251	2;38
cg11461808	-0.0915328	0.299575	-6.12176	0.000125952	0.0583853	1.15553	0.24727	0.338803	0.0915328	7	1126579	R	II	GPER	1stExon	island	1stExon-island	chr7:1126578-1126910	rs561093711;rs11761037	47;46
cg08839020	0.0657539	0.782582	6.11494	0.000127064	0.0583853	1.14628	0.820156	0.754402	-0.0657539	6	38679582	R	II		IGR	shelf	IGR-shelf	chr6:38682949-38683265	rs76718300;rs12524113;rs181662441;rs186142923;rs561470669;rs532020564	39;36;34;29;3;2
cg05609656	-0.0699786	0.827072	-6.11305	0.000127375	0.0583853	1.14371	0.787085	0.857063	0.0699786	6	39815893	R	II	DAAM2	5'UTR	opensea	5'UTR-opensea		rs185611642;rs148206471	40;1
cg11392848	0.0624773	0.824355	6.0983	0.000129823	0.0585195	1.12368	0.860056	0.797579	-0.0624773	8	49987774	F	II	C8orf22	Body	opensea	Body-opensea		rs138023033;rs72641628	15;27
cg03706086	-0.0631454	0.588081	-6.06948	0.000134757	0.0596135	1.08444	0.551998	0.615143	0.0631454	8	71381216	R	II		IGR	opensea	IGR-opensea		rs142276729	22
cg21208154	0.0603993	0.703924	6.06806	0.000135007	0.0596135	1.08249	0.738438	0.678039	-0.0603993	14	23013104	R	II		IGR	opensea	IGR-opensea		rs149632875	1
cg18436808	-0.0603954	0.512741	-6.05517	0.000137282	0.059686	1.06491	0.478229	0.538625	0.0603954	9	94065461	F	II	AUH	Body	opensea	Body-opensea
cg08861957	-0.0636451	0.603909	-6.03312	0.000141273	0.0602043	1.03476	0.56754	0.631186	0.0636451	5	130596889	F	II		IGR	shelf	IGR-shelf	chr5:130599335-130600406	rs571264149	18
cg09106231	0.0681398	0.420039	6.03273	0.000141345	0.0602043	1.03423	0.458976	0.390836	-0.0681398	1	207455715	R	II		IGR	opensea	IGR-opensea		rs191700376;rs553395122	24;16
cg11209631	-0.0771619	0.719396	-6.01461	0.00014472	0.0602049	1.0094	0.675304	0.752465	0.0771619	4	72204651	F	II	SLC4A4	Body	opensea	Body-opensea		rs181994482	41
cg09238746	0.0642573	0.132446	6.01452	0.000144737	0.0602049	1.00927	0.169164	0.104907	-0.0642573	17	78121135	F	II	EIF4A3	TSS200	island	TSS200-island	chr17:78120322-78121543	rs554799544;rs573200623;rs540396844;rs142422438;rs11867921;rs577396628;rs186752736	20;21;24;32;35;43;47
cg11380329	0.0656367	0.893803	5.99433	0.0001486	0.0602748	0.981561	0.931309	0.865673	-0.0656367	8	81891784	F	II	PAG1	Body	opensea	Body-opensea		rs564435424;rs150034681	1;36
cg14123840	-0.0662686	0.756631	-5.98272	0.000150873	0.060357	0.965597	0.718763	0.785032	0.0662686	12	80906091	R	II	PTPRQ	Body	opensea	Body-opensea		rs572119255	30
cg22819024	0.069815	0.813556	5.97957	0.000151496	0.0605442	0.961261	0.85345	0.783635	-0.069815	5	95562504	R	II		IGR	opensea	IGR-opensea		rs533851088;rs114416383;rs533052818	21;12;2
cg04443257	-0.0648047	0.262345	-5.97032	0.00015334	0.0608152	0.948529	0.225314	0.290119	0.0648047	4	148689484	F	II	ARHGAP10	Body	opensea	Body-opensea		rs571728372;rs11099669;rs564861064;rs192141954	1;27;33;47
cg14833952	-0.0767323	0.357029	-5.96957	0.000153492	0.0608396	0.947491	0.313182	0.389914	0.0767323	3	151036761	R	II	MED12L	Body	opensea	Body-opensea		rs546813258	37
cg12938127	0.0692124	0.543182	5.96031	0.000155365	0.0610544	0.934728	0.582731	0.513519	-0.0692124	13	114908785	R	II		IGR	opensea	IGR-opensea		rs117640639;rs550918584;rs569599425	47;23;22
cg02305289	-0.080501	0.36734	-5.94944	0.000157596	0.0613532	0.919731	0.321339	0.40184	0.080501	16	51578996	F	II		IGR	opensea	IGR-opensea
cg10632760	0.0619338	0.805139	5.94901	0.000157684	0.0613532	0.919142	0.84053	0.778596	-0.0619338	6	90349860	R	II	LYRM2	TSS1500	shore	TSS1500-shore	chr6:90348167-90348564	rs183328964	13
cg03715269	-0.0644663	0.421219	-5.94005	0.000159551	0.0616548	0.906762	0.384381	0.448847	0.0644663	13	95085452	F	II		IGR	opensea	IGR-opensea		rs568916573	24
cg23367608	0.0666766	0.135623	5.92685	0.000162342	0.0620162	0.888515	0.173724	0.107047	-0.0666766	6	117086601	R	II	FAM162B	1stExon	island	1stExon-island	chr6:117085739-117086942
cg11962007	0.0686896	0.500552	5.91945	0.000163931	0.0621231	0.878273	0.539803	0.471113	-0.0686896	2	101922922	F	II	RNF149	Body	shore	Body-shore	chr2:101924364-101925357	rs558833428;rs115414616;rs544087681	0;1;12
cg13374432	-0.0640838	0.261483	-5.91551	0.000164782	0.0621231	0.872822	0.224864	0.288947	0.0640838	15	86192745	R	II	AKAP13	Body	opensea	Body-opensea		rs144920253;rs543376875;rs7180842	43;27;13
cg03952500	-0.0669639	0.354713	-5.90663	0.000166723	0.0622609	0.860507	0.316448	0.383411	0.0669639	9	134576647	F	II	RAPGEF1	Body	opensea	Body-opensea
cg14155347	0.0790074	0.514748	5.89901	0.000168405	0.0625138	0.849942	0.559895	0.480888	-0.0790074	13	98279945	F	II		IGR	opensea	IGR-opensea		rs188332499	31
cg19070688	-0.0818078	0.811934	-5.89697	0.00016886	0.0625765	0.847105	0.765187	0.846994	0.0818078	3	170114405	R	II	SKIL	3'UTR	opensea	3'UTR-opensea		rs528905972	30
cg13540411	0.0612523	0.642286	5.87758	0.000173239	0.063074	0.820177	0.677287	0.616035	-0.0612523	9	131999055	R	II		IGR	opensea	IGR-opensea		rs534139513;rs111252214	41;16
cg25663171	0.0639589	0.79412	5.86941	0.000175121	0.0631462	0.80881	0.830668	0.766709	-0.0639589	5	167381304	F	II	TENM2	Body	opensea	Body-opensea		rs78006521	0
cg25273381	-0.0884679	0.223045	-5.86929	0.000175149	0.0631462	0.80864	0.172492	0.26096	0.0884679	1	108479606	F	II	VAV3	Body	opensea	Body-opensea		rs540843570	28
cg24876527	-0.0636258	0.12421	-5.86468	0.000176222	0.0633206	0.802217	0.0878523	0.151478	0.0636258	6	139095462	R	II	CCDC28A	Body	shore	Body-shore	chr6:139094449-139095009	rs182091354	20
cg05490881	0.0677013	0.775009	5.86391	0.000176401	0.0633206	0.801148	0.813695	0.745994	-0.0677013	14	75355123	R	II	DLST	Body	opensea	Body-opensea
cg05246303	0.0734341	0.187578	5.85772	0.000177852	0.0633672	0.792528	0.229541	0.156106	-0.0734341	2	182321354	R	II	ITGA4	TSS1500	shore	TSS1500-shore	chr2:182321761-182323029	rs116327179;rs186913631;rs544763938	43;30;10
cg01123946	0.0727011	0.812731	5.85518	0.000178452	0.0634595	0.788986	0.854275	0.781574	-0.0727011	16	89163343	R	II	ACSF3	Body	shelf	Body-shelf	chr16:89167116-89167482	rs4782467;rs543894696;rs77749279	32;18;17
cg02657836	-0.060167	0.35871	-5.84609	0.000180615	0.0637687	0.776315	0.324329	0.384496	0.060167	5	155109126	F	I		IGR	shore	IGR-shore	chr5:155107504-155108934	rs114041337	15
cg16804428	0.0657949	0.377002	5.84284	0.000181396	0.0637792	0.771776	0.414599	0.348804	-0.0657949	3	71367137	F	II	FOXP1	5'UTR	opensea	5'UTR-opensea		rs557659246	0
cg15032112	0.06708	0.875644	5.83277	0.000183837	0.0638756	0.757717	0.913976	0.846896	-0.06708	15	36962563	R	II	C15orf41	Body	opensea	Body-opensea		rs6495866	34
cg18786374	0.0647292	0.738765	5.82758	0.000185107	0.0638756	0.750472	0.775753	0.711024	-0.0647292	2	202313532	F	II	TRAK2	5'UTR	shelf	5'UTR-shelf	chr2:202315853-202317008	rs139402106;rs530683179	9;25
cg05875410	0.0606563	0.199425	5.80834	0.000189906	0.0639988	0.723553	0.234086	0.173429	-0.0606563	16	51187572	R	II		IGR	island	IGR-island	chr16:51183699-51188763	rs575653046	14
cg00105080	0.0604174	0.743393	5.80583	0.000190542	0.0640041	0.720035	0.777917	0.7175	-0.0604174	15	99277733	R	II	IGF1R	Body	opensea	Body-opensea		rs45590534;rs141370123;rs147056547	18;15;13
cg11026220	0.070743	0.799523	5.78056	0.000197071	0.0645535	0.684595	0.839947	0.769204	-0.070743	19	2857280	F	II	ZNF555	3'UTR	shore	3'UTR-shore	chr19:2858893-2859239	rs4807347	7
cg06845811	0.0850126	0.777085	5.78027	0.000197148	0.0645535	0.684184	0.825664	0.740651	-0.0850126	12	10153020	F	II	CLEC1B	TSS1500	opensea	TSS1500-opensea		rs10505743;rs112933488;rs4764180	6;37;43
cg04724659	0.0658728	0.775689	5.76222	0.000201962	0.0650303	0.658811	0.813331	0.747458	-0.0658728	1	229480105	F	II	C1orf96	TSS1500	shore	TSS1500-shore	chr1:229478014-229478935	rs552541907	22
cg00317246	-0.0621102	0.849221	-5.74847	0.000205715	0.065367	0.639447	0.813729	0.875839	0.0621102	14	60701555	F	II		IGR	opensea	IGR-opensea		rs192988483;rs575812767	0;19
cg00083721	0.0807787	0.561183	5.7302	0.000210817	0.0656789	0.613681	0.607343	0.526564	-0.0807787	4	21452852	R	II	KCNIP4	Body	opensea	Body-opensea		rs181414241;rs146808390;rs184497197;rs117729503	44;21;16;2
cg24684095	0.0814903	0.178993	5.72457	0.000212415	0.0658315	0.605739	0.225558	0.144068	-0.0814903	6	31587809	F	II	BAT2	TSS1500	island	TSS1500-island	chr6:31587779-31589024	rs546610381;rs551453873	10;13
cg26053864	0.067042	0.122627	5.69989	0.000219583	0.0666155	0.570836	0.160936	0.0938943	-0.067042	15	35087635	R	II	ACTC1	5'UTR	opensea	5'UTR-opensea
cg15906479	-0.0786774	0.323305	-5.69713	0.000220399	0.0666897	0.566935	0.278346	0.357024	0.0786774	4	109089614	R	II	LEF1-AS1	Body	island	Body-island	chr4:109087747-109090407	rs534898408	46
cg17181966	0.0833702	0.572997	5.69074	0.000222304	0.0668197	0.557883	0.620637	0.537266	-0.0833702	2	242952828	F	II		IGR	island	IGR-island	chr2:242948740-242952837	rs143124093;rs184713184;rs564261343;rs375646684;rs188809882;rs561926995	1;9;36;40;41;50
cg19092130	0.0703895	0.762157	5.68737	0.000223319	0.0668309	0.553093	0.80238	0.731991	-0.0703895	13	25642895	F	II		IGR	shore	IGR-shore	chr13:25643112-25643562	rs139533014;rs578113832	20;25
cg00516030	-0.07378	0.652163	-5.65072	0.00023465	0.0678539	0.501044	0.610003	0.683783	0.07378	6	132273126	F	I	CTGF	TSS1500	shore	TSS1500-shore	chr6:132271356-132271658	rs143012350	11
cg26026821	0.0670788	0.860994	5.64998	0.000234885	0.0678618	0.499992	0.899324	0.832245	-0.0670788	10	70712079	R	II		IGR	shelf	IGR-shelf	chr10:70715938-70716494	rs66710351;rs2017305;rs563468236	31;19;1
cg10782923	0.0621515	0.697914	5.64049	0.000237923	0.068071	0.486478	0.73343	0.671278	-0.0621515	12	56329731	R	II	DGKA	5'UTR	island	5'UTR-island	chr12:56329518-56329790	rs189358717	48
cg19728949	-0.0909859	0.342356	-5.64019	0.00023802	0.068071	0.486053	0.290364	0.38135	0.0909859	16	89520128	F	II	LOC101927817	Body	opensea	Body-opensea		rs4785670	24
cg22229496	0.0681052	0.672036	5.63349	0.000240191	0.0682632	0.476505	0.710954	0.642849	-0.0681052	10	50329734	F	II	FAM170B-AS1	TSS200	opensea	TSS200-opensea		rs4838449;rs4838368	9;12
cg12307840	0.0675534	0.167665	5.63031	0.000241228	0.0682962	0.471974	0.206267	0.138714	-0.0675534	1	223538334	R	II	SUSD4	TSS1500	island	TSS1500-island	chr1:223536842-223538628	rs564503539	41
cg24831272	0.0635318	0.759599	5.60666	0.000249096	0.0689114	0.438225	0.795903	0.732371	-0.0635318	7	20280671	R	II		IGR	opensea	IGR-opensea		rs113568136;rs188708649	51;8
cg01871866	0.061728	0.0860344	5.58597	0.00025621	0.06977	0.408619	0.121308	0.0595796	-0.061728	19	39522231	F	II	FBXO27	Body	shore	Body-shore	chr19:39522264-39523227	rs144915584	50
cg22157629	0.0744356	0.463566	5.58126	0.000257859	0.0697802	0.401873	0.506101	0.431665	-0.0744356	7	130354855	R	II	TSGA13	Body	shore	Body-shore	chr7:130353070-130353979	rs6942608;rs576457542;rs184649611;rs189563203	39;19;17;4
cg15071029	-0.0604858	0.858249	-5.57373	0.000260522	0.0698773	0.391073	0.823686	0.884172	0.0604858	8	120124666	F	II		IGR	opensea	IGR-opensea		rs567082661;rs532144176;rs75821434;rs566884977	0;22;40;51
cg21068178	0.066061	0.365354	5.56645	0.000263122	0.0701377	0.38063	0.403103	0.337042	-0.066061	19	15240823	F	II		IGR	opensea	IGR-opensea		rs547730042	7
cg22353097	-0.0655513	0.428778	-5.56461	0.000263784	0.0701377	0.377989	0.39132	0.456872	0.0655513	1	116521539	F	II	SLC22A15	Body	shelf	Body-shelf	chr1:116518757-116519537	rs189209644;rs150980077	0;1
cg07394927	0.0632394	0.228538	5.56225	0.000264633	0.0701377	0.374613	0.264675	0.201436	-0.0632394	12	6149090	F	II	VWF	Body	opensea	Body-opensea
cg21423264	0.0608588	0.753296	5.56176	0.000264813	0.0701377	0.373898	0.788072	0.727213	-0.0608588	1	50318095	F	II	AGBL4	Body	opensea	Body-opensea		rs574243670;rs541056071;rs552672107	0;2;27
cg13560452	0.0773373	0.314711	5.52509	0.000278437	0.0707333	0.321159	0.358903	0.281566	-0.0773373	6	137813584	F	II	OLIG3	1stExon	shore	1stExon-shore	chr6:137814355-137815202	rs547629382	9
cg08356564	-0.0635885	0.285221	-5.51795	0.000281176	0.0707961	0.310868	0.248885	0.312474	0.0635885	8	90993861	F	II	NBN	5'UTR	shelf	5'UTR-shelf	chr8:90996372-90996957	rs181189122;rs563739076;rs1805797;rs144037850	1;5;22;43
cg16609260	0.0641487	0.251407	5.50718	0.000285362	0.0710924	0.295332	0.288063	0.223914	-0.0641487	12	114886059	F	I		IGR	shore	IGR-shore	chr12:114886354-114886579	rs151276956	32
cg12305496	-0.0781265	0.841759	-5.50098	0.000287802	0.0712051	0.286383	0.797115	0.875241	0.0781265	6	108250550	F	II	SEC63	Body	opensea	Body-opensea		rs546001993;rs372199168;rs570286697;rs55686781	0;18;28;49
cg05935415	0.0826873	0.416449	5.50033	0.000288059	0.0712051	0.285445	0.463699	0.381011	-0.0826873	14	63506901	R	II	KCNH5	Body	opensea	Body-opensea		rs557602188;rs148546021;rs540012704	39;33;7
cg25208142	0.0642753	0.850227	5.48813	0.000292933	0.0715122	0.267808	0.886956	0.822681	-0.0642753	10	134611553	R	II		IGR	island	IGR-island	chr10:134611552-134613137	rs550039969;rs569809621;rs535743939	48;28;6
cg04529679	0.0668167	0.219867	5.48615	0.000293731	0.0715559	0.264951	0.258048	0.191231	-0.0668167	5	34486568	F	II		IGR	opensea	IGR-opensea		rs115032963	37
cg11468363	0.072278	0.18813	5.47057	0.000300103	0.0719147	0.242391	0.229432	0.157154	-0.072278	4	87857418	F	II	AFF1	5'UTR	shore	5'UTR-shore	chr4:87855873-87857204	rs571112615;rs188394947	17;51
cg00377070	-0.0612197	0.834499	-5.46769	0.000301297	0.0719582	0.238218	0.799516	0.860736	0.0612197	7	131812449	R	II	PLXNA4	3'UTR	opensea	3'UTR-opensea		rs281898;rs139410430	23;5
cg06883587	0.0601672	0.777199	5.46119	0.000304009	0.0720516	0.2288	0.81158	0.751413	-0.0601672	5	68190707	F	II		IGR	opensea	IGR-opensea		rs141377807;rs148620611	1;21
cg01801120	-0.0603651	0.180506	-5.457	0.00030577	0.0720697	0.22273	0.146012	0.206377	0.0603651	13	21120780	F	II		IGR	opensea	IGR-opensea		rs146234931;rs184364026;rs9552230;rs67414078;rs541359966	0;13;24;36;42
cg13262835	-0.062415	0.718438	-5.44349	0.00031153	0.0721975	0.203117	0.682773	0.745188	0.062415	13	101093449	R	II	PCCA	Body	opensea	Body-opensea		rs544669874	2
cg00337361	0.0607966	0.559982	5.44121	0.000312515	0.0721975	0.199798	0.594723	0.533926	-0.0607966	11	6423558	R	II	APBB1	Body	opensea	Body-opensea		rs544653093;rs555807584	22;1
cg00646216	-0.0639687	0.812478	-5.4074	0.000327496	0.0729939	0.150595	0.775924	0.839893	0.0639687	16	73210822	F	II		IGR	opensea	IGR-opensea		rs186690266;rs554171372;rs572658109;rs545917285	1;23;32;45
cg05687865	0.0609279	0.873315	5.40706	0.000327648	0.073004	0.150105	0.908131	0.847203	-0.0609279	8	12596210	F	II	LONRF1	Body	opensea	Body-opensea		rs79570967;rs532919853;rs142788084;rs7014187	1;4;28;50
cg14304336	0.0791771	0.172332	5.40359	0.00032923	0.0730965	0.145046	0.217576	0.138399	-0.0791771	10	128152094	R	II	C10orf90	Body	opensea	Body-opensea		rs533773901;rs370682922;rs576765744	24;16;2
cg02817680	0.0659514	0.833117	5.40133	0.000330264	0.0732737	0.141749	0.870803	0.804852	-0.0659514	2	231616663	F	II	CAB39	5'UTR	opensea	5'UTR-opensea		rs564124524	1
cg04899282	0.0634986	0.119035	5.39222	0.00033447	0.073543	0.128454	0.15532	0.0918209	-0.0634986	14	103523516	R	II	CDC42BPB	1stExon	island	1stExon-island	chr14:103522988-103524431
cg08852741	0.0616095	0.248442	5.38969	0.000335648	0.073543	0.124757	0.283647	0.222038	-0.0616095	7	20830105	F	II		IGR	shore	IGR-shore	chr7:20830567-20830817	rs76240673;rs76646569	1;44
cg03641417	0.0655253	0.873897	5.38515	0.000337774	0.0735908	0.118124	0.91134	0.845815	-0.0655253	9	4839241	R	II	RCL1	TSS1500	opensea	TSS1500-opensea		rs190324287;rs111796567	22;2
cg13938349	0.063427	0.455023	5.3773	0.000341482	0.0736178	0.106652	0.491267	0.42784	-0.063427	7	44364084	F	II	CAMK2B	Body	shore	Body-shore	chr7:44364432-44365328
cg23064873	-0.0682274	0.69529	-5.37268	0.000343681	0.0736459	0.099907	0.656303	0.724531	0.0682274	8	37457573	R	II		IGR	opensea	IGR-opensea		rs533873754	49
cg13404217	-0.0696922	0.623719	-5.36526	0.000347255	0.0737961	0.089038	0.583895	0.653588	0.0696922	3	110793721	R	II	PVRL3	Body	shelf	Body-shelf	chr3:110790149-110791401	rs114282061;rs529059153	26;0
cg14465165	0.0668238	0.698843	5.3648	0.000347478	0.0737961	0.0883635	0.737028	0.670204	-0.0668238	17	38769229	F	II		IGR	opensea	IGR-opensea
cg22645624	-0.0617594	0.851667	-5.33972	0.00035985	0.0744014	0.0516086	0.816376	0.878135	0.0617594	7	77214766	R	II	PTPN12	Body	opensea	Body-opensea
cg27015942	0.0712171	0.637878	5.33167	0.000363921	0.0745423	0.0397902	0.678574	0.607357	-0.0712171	4	33435018	F	II		IGR	opensea	IGR-opensea		rs75689108	0
cg13422161	0.0678624	0.421282	5.32119	0.000369292	0.0748069	0.0243985	0.460061	0.392199	-0.0678624	12	52773842	R	II	KRT84	Body	opensea	Body-opensea		rs184369432;rs566620083;rs146030938;rs552164746	41;28;26;17
cg20737909	0.0765952	0.51067	5.31875	0.000370555	0.0749285	0.0208114	0.554439	0.477844	-0.0765952	11	1507020	F	I	HCCA2	Body	opensea	Body-opensea		rs551603383;rs566505916	9;43
cg01961683	0.0660265	0.712251	5.31486	0.00037258	0.075173	0.0150886	0.749981	0.683954	-0.0660265	11	90889862	F	II		IGR	opensea	IGR-opensea
cg01486027	0.061097	0.198612	5.31084	0.000374686	0.075246	0.00916764	0.233525	0.172428	-0.061097	9	13445355	R	II		IGR	opensea	IGR-opensea
cg08943895	0.080265	0.798843	5.31001	0.000375118	0.075246	0.00795526	0.844708	0.764443	-0.080265	14	50146187	F	II	POLE2	Body	opensea	Body-opensea		rs141119648	1
cg21272037	0.0619324	0.614448	5.30826	0.000376043	0.0752993	0.00536986	0.649838	0.587905	-0.0619324	20	6920873	R	II		IGR	opensea	IGR-opensea		rs534312639;rs140256951;rs573789261	50;8;2
cg22536032	0.0664029	0.815636	5.29899	0.000380961	0.0758561	-0.00827833	0.853581	0.787178	-0.0664029	13	109280411	F	II	MYO16	TSS1500	opensea	TSS1500-opensea		rs192745271	1
cg16679452	0.0800986	0.642962	5.28347	0.00038935	0.076199	-0.031156	0.688732	0.608634	-0.0800986	16	27004572	R	II		IGR	opensea	IGR-opensea		rs191284479;rs114621943;rs9930844;rs548872952	41;21;10;1
cg24400465	0.0632824	0.48988	5.2825	0.00038988	0.076199	-0.0325847	0.526041	0.462759	-0.0632824	10	26763975	R	II	APBB1IP	5'UTR	opensea	5'UTR-opensea
cg04671462	0.0690832	0.291019	5.27512	0.000393947	0.0763724	-0.0434842	0.330495	0.261412	-0.0690832	1	156647602	R	II	NES	TSS1500	shore	TSS1500-shore	chr1:156646292-156647260	rs78900266	19
cg08869846	-0.0638614	0.528398	-5.25878	0.000403111	0.0766195	-0.0676359	0.491906	0.555767	0.0638614	3	148939743	F	II	CP	1stExon	opensea	1stExon-opensea		rs185578646	19
cg04304461	0.0810023	0.485538	5.25799	0.000403559	0.0766195	-0.0688012	0.531825	0.450823	-0.0810023	13	20220437	F	II	MPHOSPH8	Body	opensea	Body-opensea		rs111775824	24
cg22703975	-0.0722646	0.899085	-5.24974	0.000408274	0.0767359	-0.0810005	0.857791	0.930055	0.0722646	11	108765859	F	II	DDX10	Body	opensea	Body-opensea		rs181477093;rs145653156;rs75764393;rs540119902	1;26;48;49
cg23173566	0.0706711	0.823003	5.2223	0.000424401	0.0774124	-0.121681	0.863387	0.792716	-0.0706711	3	30049114	R	II	RBMS3	3'UTR	opensea	3'UTR-opensea		rs565848224;rs528375179	23;1
cg11362620	-0.0669451	0.454147	-5.21013	0.000431773	0.0778245	-0.139762	0.415892	0.482837	0.0669451	3	134262162	R	II	CEP63	Body	opensea	Body-opensea		rs549461118	35
cg24884230	0.0966549	0.663644	5.20625	0.000434151	0.0779554	-0.145529	0.718875	0.622221	-0.0966549	10	124216658	F	II	ARMS2	3'UTR	shelf	3'UTR-shelf	chr10:124220338-124222240
cg25500021	0.0671191	0.253567	5.20156	0.000437039	0.0779554	-0.152489	0.291921	0.224802	-0.0671191	7	31990121	F	II	PDE1C	Body	opensea	Body-opensea		rs116226716	1
cg26683508	-0.0686394	0.349614	-5.18598	0.000446804	0.0781214	-0.175691	0.310392	0.379031	0.0686394	2	208848420	F	II	PLEKHM3	Body	opensea	Body-opensea		rs565839492;rs576479359	1;21
cg23560648	-0.0668906	0.220317	-5.18458	0.000447687	0.0781457	-0.177763	0.182094	0.248985	0.0668906	4	93225657	F	II	GRID2	5'UTR	shore	5'UTR-shore	chr4:93226348-93227007	rs578002485	46
cg23539125	0.0605299	0.450511	5.17246	0.000455461	0.0782929	-0.195835	0.4851	0.42457	-0.0605299	1	234861044	R	II	LINC01132	Body	opensea	Body-opensea		rs530407403;rs187271442	45;1
cg07581883	0.0685152	0.442237	5.17127	0.000456234	0.0783552	-0.197615	0.481388	0.412873	-0.0685152	3	125676865	R	II		IGR	shore	IGR-shore	chr3:125677127-125678408	rs559427412;rs148386497;rs544829267;rs143310711	49;31;29;7
cg07356123	-0.0617492	0.810929	-5.16837	0.000458113	0.0784106	-0.201929	0.775644	0.837393	0.0617492	6	154558509	F	II	IPCEF1	Body	opensea	Body-opensea		rs141737015;rs77362759;rs180974614	14;43;47
cg21468929	-0.0684409	0.271495	-5.16403	0.000460952	0.0784256	-0.208416	0.232386	0.300827	0.0684409	10	119295619	R	II	EMX2OS	Body	island	Body-island	chr10:119293917-119297675	rs148533026;rs202082562	2;1
cg13415390	0.0640302	0.496797	5.15486	0.000467001	0.0787048	-0.222101	0.533386	0.469356	-0.0640302	9	139408993	F	I	NOTCH1	Body	island	Body-island	chr9:139408945-139409245	rs557522267;rs200692749	7;42
cg17807528	0.0620932	0.155016	5.15034	0.00047002	0.0787327	-0.228863	0.190498	0.128404	-0.0620932	3	170626594	R	I	EIF5A2	TSS200	island	TSS200-island	chr3:170625831-170626841	rs6770751;rs531222571	29;7
cg05067052	0.0620036	0.769123	5.14169	0.000475842	0.0788372	-0.241786	0.804554	0.74255	-0.0620036	2	192179439	F	II	MYO1B	Body	opensea	Body-opensea
cg03484402	0.0658977	0.690143	5.14041	0.000476716	0.0789266	-0.243712	0.727798	0.661901	-0.0658977	10	21186180	F	I	NEBL	1stExon	opensea	1stExon-opensea		rs557285588;rs186194700;rs370206734;rs71578974;rs540185859	0;33;37;38;50
cg01000627	0.0676285	0.479141	5.12479	0.000487457	0.0792752	-0.267096	0.517786	0.450158	-0.0676285	11	48023430	R	II	PTPRJ	Body	opensea	Body-opensea		rs550548222;rs192684891;rs183544844	38;2;1
cg21780171	-0.066282	0.166093	-5.11708	0.000492851	0.079299	-0.278645	0.128217	0.194499	0.066282	10	30889252	R	II		IGR	opensea	IGR-opensea		rs529375275;rs544656396;rs144613903	33;22;1
cg01747222	0.0737224	0.530721	5.11288	0.000495821	0.0794209	-0.284952	0.572848	0.499126	-0.0737224	14	23845893	R	I	CMTM5	TSS200	opensea	TSS200-opensea		rs561402039;rs574997824	25;24
cg15379412	0.0606751	0.202223	5.08455	0.000516336	0.0804064	-0.327494	0.236895	0.17622	-0.0606751	15	96875104	F	II	NR2F2	TSS1500	island	TSS1500-island	chr15:96873408-96877721	rs573904102;rs146141012	2;21
cg00125744	-0.0614737	0.678295	-5.08425	0.000516555	0.0804064	-0.327938	0.643167	0.704641	0.0614737	3	66008776	F	II	MAGI1	Body	opensea	Body-opensea		rs146589313;rs531247121;rs141202587;rs533945865	6;9;39;42
cg07217753	0.0688864	0.286134	5.0591	0.000535546	0.0813331	-0.365819	0.325498	0.256612	-0.0688864	4	76611769	F	II		IGR	opensea	IGR-opensea		rs62318487	14
cg19889376	0.0695491	0.819001	5.05211	0.000540955	0.0816023	-0.376362	0.858743	0.789194	-0.0695491	13	20681529	F	II		IGR	opensea	IGR-opensea		rs556108648;rs552299255;rs563983050	1;47;51
cg20633995	-0.081283	0.748685	-5.05013	0.000542493	0.0816927	-0.379342	0.702237	0.78352	0.081283	13	92992973	F	II	GPC5-AS2	Body	opensea	Body-opensea
cg04717802	0.0766756	0.291888	5.0389	0.00055133	0.0820391	-0.396291	0.335703	0.259027	-0.0766756	22	42394638	F	I	WBP2NL	TSS200	island	TSS200-island	chr22:42394589-42395255	rs548037474;rs566674526	5;48
cg10210739	0.0643012	0.152217	5.02585	0.000561794	0.0824336	-0.416013	0.188961	0.12466	-0.0643012	1	101703628	F	II	S1PR1	5'UTR	shore	5'UTR-shore	chr1:101701785-101702068	rs61780687	20
cg16895672	-0.074404	0.596146	-5.00687	0.000577393	0.0830946	-0.444739	0.553629	0.628033	0.074404	10	34470745	R	II	PARD3	Body	opensea	Body-opensea		rs184963438;rs570983171	37;10
cg00098162	-0.060357	0.814502	-5.00101	0.000582308	0.0834252	-0.453628	0.780012	0.84037	0.060357	10	90619573	R	II		IGR	opensea	IGR-opensea		rs529148334;rs11202873;rs562646728;rs530024533;rs551640821	45;41;21;20;7
cg23591669	-0.0683469	0.427233	-4.99936	0.000583696	0.083511	-0.456125	0.388177	0.456524	0.0683469	15	50849431	F	II	TRPM7	3'UTR	opensea	3'UTR-opensea		rs550907707	21
cg11725581	0.0958085	0.58249	4.99822	0.000584658	0.0835496	-0.457852	0.637238	0.541429	-0.0958085	7	6140990	F	II		IGR	shelf	IGR-shelf	chr7:6144047-6144469	rs535484399;rs67579350;rs368327724	0;8;13
cg17416738	0.0695286	0.707584	4.98718	0.000594075	0.0839488	-0.474609	0.747314	0.677786	-0.0695286	22	40322358	R	II	GRAP2	TSS1500	opensea	TSS1500-opensea
cg05680237	-0.0774056	0.623002	-4.98519	0.000595786	0.0839488	-0.477624	0.57877	0.656176	0.0774056	6	27103185	R	II		IGR	shelf	IGR-shelf	chr6:27107138-27107394	rs576462227;rs542355246;rs562030410;rs533669595;rs541412171;rs145542752;rs532416069	44;43;36;26;21;2;1
cg21016503	0.0731383	0.152351	4.98048	0.000599862	0.0840532	-0.484774	0.194145	0.121006	-0.0731383	6	138725872	R	II	HEBP2	Body	island	Body-island	chr6:138724617-138726215	rs56015157;rs9495076;rs190710702;rs535085295	45;17;11;1
cg16361890	-0.0696038	0.404992	-4.97867	0.000601439	0.0841299	-0.487527	0.365219	0.434822	0.0696038	5	179220545	F	II	LTC4S	TSS1500	shelf	TSS1500-shelf	chr5:179222608-179223825	rs565662356;rs149149685	0;45
cg15744668	0.0966402	0.274062	4.97274	0.000606631	0.0843254	-0.496539	0.329285	0.232645	-0.0966402	2	175207395	R	I		IGR	island	IGR-island	chr2:175204843-175207553
cg11581263	0.0618736	0.156135	4.9702	0.000608867	0.084475	-0.500397	0.191491	0.129618	-0.0618736	19	11671477	F	II	ELOF1	TSS1500	shore	TSS1500-shore	chr19:11669789-11670244	rs550392624	46
cg02890368	0.111983	0.320887	4.965	0.000613474	0.084479	-0.508302	0.384878	0.272894	-0.111983	20	57427650	R	I	GNAS	TSS1500	shore	TSS1500-shore	chr20:57427691-57427995
cg00241218	-0.0677718	0.275483	-4.95864	0.000619158	0.0846343	-0.51797	0.236757	0.304528	0.0677718	6	31325000	F	II	HLA-B	TSS200	island	TSS200-island	chr6:31323946-31325211	rs151341073;rs9266209;rs567524803;rs538011088;rs9266210;rs9266211;rs2596489;rs2596488;rs9266214	1;4;7;19;23;25;28;30;49
cg09962740	-0.0675797	0.803331	-4.94483	0.000631704	0.0849452	-0.539003	0.764714	0.832293	0.0675797	12	123640842	R	II		IGR	opensea	IGR-opensea		rs575324451;rs184624492	43;1
cg22160448	0.0671127	0.348539	4.94289	0.000633486	0.0850412	-0.541956	0.38689	0.319777	-0.0671127	5	170734856	F	I	TLX3	TSS1500	shore	TSS1500-shore	chr5:170735169-170739863	rs374682682	41
cg07064231	0.0642748	0.759995	4.93314	0.000642537	0.0850793	-0.556827	0.796724	0.732449	-0.0642748	12	68696837	F	II	MDM1	Body	opensea	Body-opensea		rs80193897	37
cg11315633	-0.0609618	0.79831	-4.92715	0.000648162	0.0852884	-0.565965	0.763475	0.824437	0.0609618	10	132834807	R	II		IGR	opensea	IGR-opensea		rs561074989;rs529992764;rs145015370;rs186242350	42;19;5;2
cg08875884	0.0629349	0.458896	4.92305	0.000652044	0.085452	-0.572224	0.494859	0.431924	-0.0629349	17	42218908	R	II	C17orf53	TSS1500	shore	TSS1500-shore	chr17:42219153-42219616	rs139739072	21
cg18147395	-0.0660613	0.7216	-4.9175	0.000657338	0.0856529	-0.5807	0.683851	0.749912	0.0660613	13	30579100	R	II		IGR	opensea	IGR-opensea		rs147763753;rs574494289;rs141098709;rs116033538	48;37;35;34
cg01961410	-0.0647173	0.266299	-4.90858	0.000665947	0.0860516	-0.594337	0.229318	0.294035	0.0647173	2	86790732	F	II	CHMP3	TSS200	shore	TSS200-shore	chr2:86789974-86790642	rs140417512	33
cg14691266	0.0719813	0.328182	4.90638	0.00066808	0.0860516	-0.59769	0.369314	0.297333	-0.0719813	14	102277400	F	II	PPP2R5C	Body	opensea	Body-opensea
cg12754495	-0.072238	0.398022	-4.90191	0.000672458	0.0860835	-0.604535	0.356743	0.428981	0.072238	3	151102703	R	II	P2RY12	TSS200	opensea	TSS200-opensea		rs549739083	4
cg27482523	-0.0697123	0.510986	-4.90078	0.000673568	0.0860835	-0.606263	0.47115	0.540862	0.0697123	11	68286547	R	II	PPP6R3	5'UTR	opensea	5'UTR-opensea		rs527493415;rs552366485;rs139220275;rs531820655;rs561778827	39;21;17;16;2
cg09137263	-0.0696748	0.536534	-4.88481	0.000689466	0.0865833	-0.630712	0.49672	0.566395	0.0696748	12	68619739	F	II	IL26	TSS200	opensea	TSS200-opensea		rs528465493;rs546981559	35;48
cg16322747	-0.0732314	0.429306	-4.8793	0.000695047	0.0866181	-0.63916	0.387459	0.460691	0.0732314	12	133656261	F	II	ZNF140	TSS1500	shore	TSS1500-shore	chr12:133656704-133657813
cg01655349	0.0659382	0.756054	4.87284	0.000701646	0.0868544	-0.649061	0.793733	0.727795	-0.0659382	13	61017453	R	II	TDRD3	5'UTR	opensea	5'UTR-opensea		rs567126972	8
cg12154153	0.0719964	0.268004	4.87163	0.000702888	0.0868607	-0.650914	0.309145	0.237149	-0.0719964	1	168195108	R	II	SFT2D2	TSS200	island	TSS200-island	chr1:168194945-168195839	rs143874377;rs558377299;rs375822601;rs540647526	40;25;6;1
cg15350071	-0.0830491	0.662969	-4.85718	0.000717926	0.0872346	-0.673095	0.615513	0.698562	0.0830491	20	61314723	F	II		IGR	island	IGR-island	chr20:61314627-61314828	rs2427380;rs535218663;rs556981942	17;19;40
cg11387026	0.0755405	0.764861	4.83838	0.000738009	0.0878402	-0.701998	0.808027	0.732486	-0.0755405	2	220455869	F	II		IGR	opensea	IGR-opensea		rs145258503;rs556113992;rs370048147;rs563687444;rs565093192	0;1;19;24;50
cg07390411	-0.0608466	0.84434	-4.83229	0.000744639	0.0881467	-0.711367	0.80957	0.870417	0.0608466	3	167091871	F	II	ZBBX	5'UTR	opensea	5'UTR-opensea		rs557381398;rs569613750;rs149994328	1;14;38
cg25389087	-0.0649955	0.482221	-4.79796	0.000783248	0.0890688	-0.764311	0.44508	0.510076	0.0649955	18	74824413	F	II	MBP	5'UTR	island	5'UTR-island	chr18:74824149-74824414	rs537256014;rs557621714;rs577515826;rs539801776;rs375687103;rs74378787	17;18;19;20;22;34
cg25533845	0.0644458	0.12197	4.79792	0.000783287	0.0890688	-0.764364	0.158797	0.0943509	-0.0644458	13	41838126	F	II	MTRF1	TSS1500	opensea	TSS1500-opensea
cg05941178	0.123128	0.753315	4.79721	0.000784111	0.0890688	-0.765465	0.823673	0.700546	-0.123128	16	8740421	R	II		IGR	opensea	IGR-opensea		rs568445429;rs1641072;rs373279952;rs565869113	31;5;2;1
cg26705663	-0.0614251	0.744806	-4.79613	0.000785361	0.0890688	-0.767133	0.709706	0.771132	0.0614251	1	236658154	F	II		IGR	opensea	IGR-opensea		rs572102413	30
cg25603173	-0.0610353	0.824927	-4.78933	0.000793278	0.0892792	-0.777636	0.79005	0.851085	0.0610353	3	151059152	R	II	P2RY12	TSS1500	opensea	TSS1500-opensea		rs76090747	3
cg24913613	0.0664304	0.712482	4.78163	0.000802343	0.0894854	-0.789535	0.750442	0.684012	-0.0664304	2	26309142	F	II	RAB10	Body	opensea	Body-opensea		rs4665820;rs547445923;rs79961031;rs145159864	8;15;24;50
cg20341535	0.0927497	0.469348	4.781	0.000803098	0.0894854	-0.790519	0.522348	0.429598	-0.0927497	11	118017101	R	I	SCN4B	Body	shore	Body-shore	chr11:118016237-118016984	rs569301172;rs142912997;rs2946743;rs2946742;rs533748733	32;22;15;10;1
cg04104489	-0.125063	0.736747	-4.77854	0.000806016	0.0895606	-0.794316	0.665283	0.790346	0.125063	1	64063351	R	II	PGM1	Body	shelf	Body-shelf	chr1:64058937-64059913	rs544069663;rs115267548	49;36
cg08120951	0.0723737	0.851644	4.7599	0.00082855	0.09002	-0.823186	0.893	0.820627	-0.0723737	16	88734359	F	II	MGC23284	Body	shelf	Body-shelf	chr16:88729108-88730410	rs186544376	26
cg26915779	-0.0830179	0.878756	-4.75352	0.000836412	0.0901678	-0.833073	0.831317	0.914335	0.0830179	17	11897656	F	II	ZNF18	5'UTR	shelf	5'UTR-shelf	chr17:11900442-11900984	rs73300432;rs11658975	27;51
cg21786519	-0.0679452	0.71551	-4.73932	0.000854195	0.0908641	-0.855095	0.676684	0.744629	0.0679452	6	20294992	F	II		IGR	opensea	IGR-opensea		rs527349304;rs187319876	1;46
cg23515496	0.0719753	0.22946	4.73655	0.000857715	0.090969	-0.8594	0.270589	0.198614	-0.0719753	8	127570482	F	II	FAM84B	TSS200	island	TSS200-island	chr8:127568676-127570873	rs563472612;rs532433823;rs2290840;rs189373692	10;11;29;49
cg13497626	-0.0694088	0.689591	-4.73381	0.000861207	0.0910881	-0.863653	0.649929	0.719337	0.0694088	6	163856756	R	II	QKI	Body	opensea	Body-opensea		rs569799499;rs535581576;rs555138906;rs185700501	42;27;2;1
cg07205933	-0.0622736	0.346435	-4.72783	0.000868886	0.0914509	-0.872944	0.31085	0.373124	0.0622736	5	106551483	R	II		IGR	opensea	IGR-opensea		rs567076718;rs1363313;rs1363314;rs72144895;rs575125604	38;37;17;11;1
cg21262065	0.0610789	0.756808	4.71774	0.000882007	0.0919198	-0.88863	0.79171	0.730631	-0.0610789	20	1130995	F	II	PSMF1	Body	opensea	Body-opensea		rs138129472;rs6040154	1;34
cg23584010	0.0824373	0.673626	4.71542	0.000885051	0.0919219	-0.892236	0.720733	0.638295	-0.0824373	17	18792479	R	II	PRPSAP2	Body	opensea	Body-opensea		rs553717025;rs112739076	6;2
cg17303822	0.0607963	0.163764	4.71089	0.000891032	0.0921196	-0.899284	0.198505	0.137708	-0.0607963	4	120992550	R	II		IGR	opensea	IGR-opensea		rs72351260	28
cg26926768	-0.0651271	0.760346	-4.69398	0.00091375	0.0930351	-0.925629	0.723131	0.788258	0.0651271	12	34528122	R	I		IGR	opensea	IGR-opensea		rs559890505;rs529084490;rs115061190;rs562488689;rs34984417;rs550969038;rs570831302	49;43;38;34;14;2;1
cg20051530	-0.0618164	0.491019	-4.67959	0.00093355	0.09357	-0.948058	0.455696	0.517512	0.0618164	11	65816935	F	I	GAL3ST3	TSS1500	shore	TSS1500-shore	chr11:65816404-65816665	rs141238656;rs141262947	34;50
cg16598508	-0.0610729	0.368084	-4.65651	0.000966286	0.094292	-0.984111	0.333185	0.394258	0.0610729	16	88228364	R	II		IGR	opensea	IGR-opensea		rs552939463;rs578062208;rs4843839;rs113857071;rs141259973	48;46;34;29;7
cg01359340	0.0633226	0.776059	4.65439	0.000969363	0.094292	-0.987437	0.812243	0.74892	-0.0633226	5	112850506	F	II	YTHDC2	Body	shore	Body-shore	chr5:112849265-112849982	rs1833681;rs557143677	20;32
cg00698771	0.0663678	0.342266	4.64241	0.000986888	0.0945322	-1.00618	0.380191	0.313823	-0.0663678	1	113285940	R	I		IGR	shore	IGR-shore	chr1:113286332-113287172	rs181434280	37
cg06609051	0.0705077	0.789546	4.63707	0.000994815	0.0948087	-1.01454	0.829836	0.759329	-0.0705077	2	51231649	F	II	NRXN1	Body	opensea	Body-opensea		rs184202313;rs554500986;rs75835715;rs537145053;rs558811230	0;27;32;39;47
cg22144766	-0.0745893	0.799329	-4.62772	0.00100885	0.0953161	-1.0292	0.756707	0.831296	0.0745893	1	160506630	R	II		IGR	opensea	IGR-opensea
cg16651792	0.0622063	0.568915	4.62771	0.00100886	0.0953161	-1.0292	0.604462	0.542256	-0.0622063	18	715830	F	II		IGR	shelf	IGR-shelf	chr18:712232-713086	rs530597908	0
cg17864046	0.092375	0.217628	4.61312	0.00103119	0.0957414	-1.0521	0.270414	0.178039	-0.092375	6	166422341	R	II		IGR	shore	IGR-shore	chr6:166421891-166422241
cg02249039	0.0640308	0.767077	4.6127	0.00103183	0.0957414	-1.05275	0.803666	0.739635	-0.0640308	7	117064201	R	II	ASZ1	Body	shelf	Body-shelf	chr7:117067403-117067666
cg18776287	0.0621677	0.64094	4.6044	0.00104478	0.095948	-1.06578	0.676464	0.614297	-0.0621677	9	138393270	F	II	MRPS2	Body	island	Body-island	chr9:138391394-138393271	rs546588608;rs78926685	15;32
cg25423436	-0.0630318	0.229732	-4.59841	0.00105422	0.096313	-1.07519	0.193714	0.256746	0.0630318	9	86323365	F	II	UBQLN1	TSS200	shore	TSS200-shore	chr9:86322017-86323215	rs148595828;rs547536927;rs565746285	6;9;31
cg19185579	0.0793162	0.642684	4.59709	0.00105632	0.096323	-1.07727	0.688007	0.608691	-0.0793162	8	41906128	R	II	MYST3	Body	shelf	Body-shelf	chr8:41908373-41909581	rs574815842;rs141667008;rs3824276	50;39;35
cg08994923	0.0701997	0.845666	4.59157	0.00106512	0.0966038	-1.08594	0.88578	0.81558	-0.0701997	2	236656857	R	II	AGAP1	Body	opensea	Body-opensea		rs535865467;rs527878778;rs572451919	43;28;2
cg01980591	-0.0829237	0.711009	-4.58225	0.00108016	0.0968768	-1.1006	0.663624	0.746548	0.0829237	8	1423823	R	I		IGR	opensea	IGR-opensea		rs563224209;rs138685307;rs552083531;rs565907803	49;31;23;15
cg16788865	-0.0642824	0.351743	-4.57919	0.00108515	0.0970457	-1.10542	0.31501	0.379293	0.0642824	12	46778801	F	II		IGR	shore	IGR-shore	chr12:46776731-46777856
cg03971249	-0.0653109	0.341451	-4.57787	0.00108733	0.0971632	-1.10751	0.304131	0.369442	0.0653109	3	14439303	R	II		IGR	opensea	IGR-opensea		rs9877537	2
cg01001241	0.0802693	0.739505	4.56601	0.00110693	0.0974933	-1.12618	0.785373	0.705104	-0.0802693	11	57447873	F	II	ZDHHC5	Body	opensea	Body-opensea		rs558686282;rs570690689;rs182440995	2;18;24
cg13707972	0.060825	0.818311	4.53903	0.00115295	0.0988394	-1.16874	0.853068	0.792243	-0.060825	11	117904335	F	II	TMPRSS4-AS1	Body	opensea	Body-opensea		rs529979524;rs368866160	0;34
cg27362861	0.0635913	0.191816	4.53564	0.00115887	0.0990632	-1.17409	0.228154	0.164562	-0.0635913	8	23100863	F	II	CHMP7	TSS1500	shelf	TSS1500-shelf	chr8:23103775-23104601	rs12680611;rs150857080;rs4242396	0;43;44
cg14106710	0.0693556	0.493042	4.52898	0.00117061	0.0994275	-1.18463	0.532674	0.463318	-0.0693556	11	134513817	F	II		IGR	opensea	IGR-opensea		rs148016658	12
cg11540692	0.0711378	0.248443	4.52669	0.00117467	0.0994503	-1.18824	0.289094	0.217956	-0.0711378	6	100912072	R	II	SIM1	TSS1500	island	TSS1500-island	chr6:100912071-100913337	rs73494628	2
cg26555136	0.0607561	0.739384	4.5226	0.00118197	0.0995959	-1.19472	0.774101	0.713345	-0.0607561	16	88151988	R	II		IGR	shelf	IGR-shelf	chr16:88153995-88154558	rs144039214;rs575291893;rs6540172	35;29;19

## Sheet: S5
Shared Genes (p-value ≤ 0.05 and |Δβ| > 0.06)
RNF207
BACH2
KCNQ1
CUX1
C14orf64
QPRT
ATHL1
BCL11B
PSMB7
EVI5
PRKCZ
PRDM16
SYCP2L
CXXC5
COL5A2
PM20D1

## Sheet: S6
Shared Genes (p-value ≤ 0.1 and |Δβ| > 0.06)
RNF207
BACH2
KCNQ1
CUX1
C14orf64
QPRT
ATHL1
BCL11B
PSMB7
EVI5
PRKCZ
PRDM16
SYCP2L
CXXC5
COL5A2
PM20D1
TRIM2
DCC
TDRD9
RBFOX3
MSH6
LDB3
BMP7
BRSK2
CUBN
CBFA2T3
KIF26B
ESYT2
CSK
ITPR1
GLIPR2
PMEPA1
ZAR1
PPP1R1B
MIR5095
LMF1
PLXDC2
PRR5
XKR6
PRKAG2
LHX8
NDNL2
AKAP13
RAPGEF1
TENM2
VAV3
ACSF3
IGF1R
SUSD4
VWF
OLIG3
APBB1
CAB39
CDC42BPB
RCL1
PTPN12
DDX10
PLEKHM3
EMX2OS
NOTCH1
NR2F2
PARD3
GRAP2
GNAS
TLX3
MBP
NRXN1
AGAP1
SIM1
