# Supplementary material for: A multi-omics study on monozygotic twins discordant for amyotrophic lateral sclerosis and literature review underline a potential role for innate immunity and epigenetic dysregulation in disease mechanisms
Source: Neurol Sci. 2026 Feb 5;47(3):230. doi: 10.1007/s10072-026-08813-y (PMC12872720; doi:10.1007/s10072-026-08813-y)
Supplement: Supplementary file 4 — Supplementary Material 4 (XLSX 12.3 KB) [file 10072_2026_8813_MOESM4_ESM.xlsx]

## Sheet: Foglio1
A multi-omics study on monozygotic twins discordant for amyotrophic lateral sclerosis and literature review underline a potential role for innate immunity and epigenetic dysregulation in disease mechanisms; Neurological Sciences; Martina Tosi, Francesco Favero, Miriam Zuccalà, Endri Visha, Fjorilda Caushi, Nadia Barizzone, Nicola Pomella, Laura Follia, Lucia Corrado, Davide Corà, Loredana Martign…
*Department of Health Sciences, sandra.dalfonso@med.uniupo.it

## Sheet: DMR
	BumphunterDMR.seqnames	BumphunterDMR.start	BumphunterDMR.end	BumphunterDMR.width	BumphunterDMR.strand	BumphunterDMR.value	BumphunterDMR.area	BumphunterDMR.cluster	BumphunterDMR.indexStart	BumphunterDMR.indexEnd	BumphunterDMR.L	BumphunterDMR.clusterL	BumphunterDMR.p.value	BumphunterDMR.fwer	BumphunterDMR.p.valueArea	BumphunterDMR.fwerArea	Gene
DMR_1	chr5	96038240	96038534	294	*	0.592105	592105005978044	315840	90269	90278	10	11	6,46E+09	0.008	0.00149985	0.176	CAST
DMR_2	chr3	87138203	87138700	497	*	0.516943	31016599875786	272785	79863	79868	6	8	0.00704716	0.268	0.0296813	0.536
DMR_3	chr4	87855937	87855982	45	*	0.557552	278775851526457	296292	85772	85776	5	9	0.0066094	0.292	0.041429	0.6
DMR_4	chr12	71833390	71833613	223	*	0.477269	286361607387165	93606	28625	28630	6	9	0.0141158	0.336	0.0381422	0.572	TSPAN8
DMR_5	chr2	187350710	187351078	368	*	0.439216	26352940509125	226459	68019	68024	6	9	0.0254903	0.412	0.048878	0.62
DMR_6	chr3	131100469	131100713	244	*	-0.946129	283838792464033	277695	81206	81208	3	10	0.00155009	0.456	0.0390823	0.576	NUDT16
