# Supplementary material for: A multi-omics study on monozygotic twins discordant for amyotrophic lateral sclerosis and literature review underline a potential role for innate immunity and epigenetic dysregulation in disease mechanisms
Source: Neurol Sci. 2026 Feb 5;47(3):230. doi: 10.1007/s10072-026-08813-y (PMC12872720; doi:10.1007/s10072-026-08813-y)
Supplement: Supplementary file 5 — Supplementary Material 5 (R 1.65 KB) [file 10072_2026_8813_MOESM5_ESM.r]

if (!require("BiocManager", quietly = TRUE))
  install.packages("BiocManager")
BiocManager::install("ChAMP")

library("ChAMP")
#Package version 2.21.1

##Create a folder with IDAT files and a samplesheet with the following header: #Sample_Name,Sample_Well,Sample_Plate,Sample_Group,Pool_ID,Sentrix_ID,Sentrix_Position

myLoad= champ.load(directory = "path/to/directory with idat", arraytype = "EPIC")
myLoad$beta= as.matrix(Betavalues_without_smoking_probes)

# quality control
champ.QC(beta = myLoad$beta, mdsPlot = TRUE, densityPlot = TRUE, PDFplot = TRUE)

# Normalization  BMIQ method and QC
myNorm = champ.norm(method = "BMIQ", plotBMIQ = FALSE, beta=myLoad$beta,arraytype="EPIC",cores=5)
champ.QC(beta = myNorm, mdsPlot = TRUE, densityPlot = TRUE, PDFplot = TRUE, resultsDir = "path/to/CHAMP_Normalization")

#Batch column groups sample for position in the Array
myLoad$pd$Batch <- ifelse(myLoad$pd$Sample_Well %in% c("B01", "C01", "D01"), "Group1", "Group2")

# SVD
champ.SVD(beta=myNorm %>% as.data.frame(), pd=myLoad$pd)

#batch effect correction (for Batch column)
myCombat <- champ.runCombat(beta=myNorm,pd=myLoad$pd, batchname = "Batch", variablename = "Sample_Group")

# QC 
champ.QC(beta = myCombat,resultsDir = "path/to/CHAMP_QCimages/post_batchCorrection/",
         mdsPlot = TRUE, densityPlot = TRUE, PDFplot = TRUE)

#Differentially Methylated Probes
myDMP <- champ.DMP(beta = myCombat, pheno= myLoad$pd$Sample_Group, adjPVal = 0.05, adjust.method = "BH", arraytype = "EPIC")

#Differentially Methylated Regions
myDMR<- champ.DMR(beta=myCombat,pheno=myLoad$pd$Sample_Group,method="Bumphunter", adjPvalDmr = 0.05, arraytype = "EPIC")
