# Supplementary material for: A multi-omics study on monozygotic twins discordant for amyotrophic lateral sclerosis and literature review underline a potential role for innate immunity and epigenetic dysregulation in disease mechanisms
Source: Neurol Sci. 2026 Feb 5;47(3):230. doi: 10.1007/s10072-026-08813-y (PMC12872720; doi:10.1007/s10072-026-08813-y)
Supplement: Supplementary file 6 — Supplementary Material 6 (PL 928 bytes) [file 10072_2026_8813_MOESM6_ESM.pl]

use Math::Round;

$file="data_matrix.txt";
open (in, $file); 
open (out, ">$file"."_rounded.txt");
while (<in>) {
chomp $_;
@a=split(/\t/, $_);
$count++;
if ($count==1) {print out "$_\n"; next; }
$newa1=round($a[1]);
$newa2=round($a[2]);
$newa3=round($a[3]);
$newa4=round($a[4]);
$newa5=round($a[5]);
$newa6=round($a[6]);
$newa7=round($a[7]);

if ($newa1 >0 || $newa2 >0 || $newa3 >0 ||  $newa4 >0 || $newa5 >0 || $newa6>0 || $newa7>0) {print out "$a[0]\t$newa1\t$newa2\t$newa3\t$newa4\t$newa5\t$newa6\t$newa7\n";}
}
close in;
close out;
$count=0;
system "Rscript DESeq2.R $file"."_rounded.txt 1>log.txt 2>err.txt";


open (in, "diffexpr-results.csv");
open (out, ">DEGs_logFC_padj.txt");
print out "Gene\tlog2FC\tpadj\n";
while (<in>) {
chomp $_;
if ($_=~/log2FoldChange/) {next;}
@a=split(/\,/, $_);
if (($a[3] >1 || $a[3] < (-1)) && $a[7] < 0.1 && $a[7]!~m/NA/) {print out "$a[0]\t$a[3]\t$a[7]\n";} 
}
close in;
close out;
