# Supplementary material for: A multi-omics study on monozygotic twins discordant for amyotrophic lateral sclerosis and literature review underline a potential role for innate immunity and epigenetic dysregulation in disease mechanisms
Source: Neurol Sci. 2026 Feb 5;47(3):230. doi: 10.1007/s10072-026-08813-y (PMC12872720; doi:10.1007/s10072-026-08813-y)
Supplement: Supplementary file 7 — Supplementary Material 7 (PL 69 bytes) [file 10072_2026_8813_MOESM7_ESM.pl]

system "R CMD BATCH edgeR.R";

system "perl filter_edgeR_output.pl";
