# Supplementary material for: A multi-omics study on monozygotic twins discordant for amyotrophic lateral sclerosis and literature review underline a potential role for innate immunity and epigenetic dysregulation in disease mechanisms
Source: Neurol Sci. 2026 Feb 5;47(3):230. doi: 10.1007/s10072-026-08813-y (PMC12872720; doi:10.1007/s10072-026-08813-y)
Supplement: Supplementary file 8 — Supplementary Material 8 (R 3.02 KB) [file 10072_2026_8813_MOESM8_ESM.r]

# Import data from featureCounts
args <- commandArgs(trailingOnly = TRUE)
countdata <- read.table(args[1], sep="\t", dec=".", header=TRUE, row.names=1)
# Convert to matrix
countdata <- as.matrix(countdata)
head(countdata)
# Assign condition 
(condition <- factor(c(rep("exp", 3), rep("ctl", 4))))
# Analysis with DESeq2 ----------------------------------------------------

library(DESeq2)

# Create a coldata frame and instantiate the DESeqDataSet. See ?DESeqDataSetFromMatrix
(coldata <- data.frame(row.names=colnames(countdata), condition))
dds <- DESeqDataSetFromMatrix(countData=countdata, colData=coldata, design=~condition)
dds

# Run the DESeq pipeline
dds <- DESeq(dds)

# Plot dispersions
png("qc-dispersions.png", 1000, 1000, pointsize=20)
plotDispEsts(dds, main="Dispersion plot")
dev.off()

# Regularized log transformation for clustering/heatmaps, etc
rld <- rlogTransformation(dds)
head(assay(rld))
hist(assay(rld))
# Colors for plots below
library(RColorBrewer)
(mycols <- brewer.pal(8, "Dark2")[1:length(unique(condition))])

# Sample distance heatmap
sampleDists <- as.matrix(dist(t(assay(rld))))
library(gplots)
png("qc-heatmap-samples.png", w=1000, h=1000, pointsize=20)
heatmap.2(as.matrix(sampleDists), key=F, trace="none",
          col=colorpanel(100, "black", "white"),
          ColSideColors=mycols[condition], RowSideColors=mycols[condition],
          margin=c(10, 10), main="Sample Distance Matrix")
dev.off()
# Principal components analysis
rld_pca <- function (rld, intgroup = "condition", ntop = 500, colors=NULL, legendpos="bottomleft", main="PCA Biplot", textcx=1, ...) {
  require(genefilter)
  require(calibrate)
  require(RColorBrewer)
  rv = rowVars(assay(rld))
  select = order(rv, decreasing = TRUE)[seq_len(min(ntop, length(rv)))]
  pca = prcomp(t(assay(rld)[select, ]))
  fac = factor(apply(as.data.frame(colData(rld)[, intgroup, drop = FALSE]), 1, paste, collapse = " : "))
  if (is.null(colors)) {
    if (nlevels(fac) >= 3) {
      colors = brewer.pal(nlevels(fac), "Paired")
    }   else {
      colors = c("black", "red")
    }
  }
  pc1var <- round(summary(pca)$importance[2,1]*100, digits=1)
  pc2var <- round(summary(pca)$importance[2,2]*100, digits=1)
  pc1lab <- paste0("PC1 (",as.character(pc1var),"%)")
  pc2lab <- paste0("PC1 (",as.character(pc2var),"%)")
  plot(PC2~PC1, data=as.data.frame(pca$x), bg=colors[fac], pch=21, xlab=pc1lab, ylab=pc2lab, main=main, ...)
  with(as.data.frame(pca$x), textxy(PC1, PC2, labs=rownames(as.data.frame(pca$x)), cex=textcx))
  legend(legendpos, legend=levels(fac), col=colors, pch=20)
  }
png("qc-pca.png", 1000, 1000, pointsize=20)
rld_pca(rld, colors=mycols, intgroup="condition", xlim=c(-75, 35))
dev.off()


# Get differential expression results
res <- results(dds)
table(res$padj<0.05)
## Order by adjusted p-value
res <- res[order(res$padj), ]
## Merge with normalized count data
resdata <- merge(as.data.frame(res), as.data.frame(counts(dds, normalized=TRUE)), by="row.names", sort=FALSE)
names(resdata)[1] <- "Gene"
head(resdata)
## Write results
write.csv(resdata, file="diffexpr-results.csv")
