# Supplementary material for: A multi-omics study on monozygotic twins discordant for amyotrophic lateral sclerosis and literature review underline a potential role for innate immunity and epigenetic dysregulation in disease mechanisms
Source: Neurol Sci. 2026 Feb 5;47(3):230. doi: 10.1007/s10072-026-08813-y (PMC12872720; doi:10.1007/s10072-026-08813-y)
Supplement: Supplementary file 9 — Supplementary Material 9 (R 458 bytes) [file 10072_2026_8813_MOESM9_ESM.r]

library("edgeR")
groups <- c(rep("healthy",3), rep("ALS",4))


data <- read.table(file="data_matrix.txt", sep="\t", dec=".", header=TRUE, quote="\"", row.names=1)

List <- DGEList(counts=data, group=groups)


normalized <- calcNormFactors(List) 

dispersion <- estimateDisp(normalized)

DEGs <- exactTest(dispersion)

DEGs_full <- topTags(DEGs, n=14329, adjust.method="BH", sort.by="PValue", p.value=1)

write.table(DEGs_full, "data_matrix.edgeR.txt")


###
