# Supplementary material for: A multi-omics study on monozygotic twins discordant for amyotrophic lateral sclerosis and literature review underline a potential role for innate immunity and epigenetic dysregulation in disease mechanisms
Source: Neurol Sci. 2026 Feb 5;47(3):230. doi: 10.1007/s10072-026-08813-y (PMC12872720; doi:10.1007/s10072-026-08813-y)
Supplement: Supplementary file 10 — Supplementary Material 10 (PL 360 bytes) [file 10072_2026_8813_MOESM10_ESM.pl]

open (in, "data_matrix.edgeR.txt");
open (out, ">data_matrix.edgeR.filtered_0.05.txt");
	while (<in>) {
	chomp $_;
	@a=split(/\s+/, $_);
	$count++;
	if ($count==1) {print out "gene\tlogFC\tFDR\n"; print out1 "gene\tlogFC\tFDR\n"; next;}
	if (($a[1]>1 || $a[1]<(-1)) && $a[4]<0.05) {print out "$a[0]\t$a[1]\t$a[4]\n";}
        	}
close in;
close out;
$count=0;
