# Supplementary material for: A multi-omics study on monozygotic twins discordant for amyotrophic lateral sclerosis and literature review underline a potential role for innate immunity and epigenetic dysregulation in disease mechanisms
Source: Neurol Sci. 2026 Feb 5;47(3):230. doi: 10.1007/s10072-026-08813-y (PMC12872720; doi:10.1007/s10072-026-08813-y)
Supplement: Supplementary file 11 — Supplementary Material 11 (TXT 1.02 MB) [file 10072_2026_8813_MOESM11_ESM.txt]

	HealthyTwin_T1	HealthyTwin_T2a	HealthyTwin_T2b	ALSTwin_T1	ALSTwin_T2a	ALSTwin_T2b	ALSTwin_T2c
ENSG00000000419_DPM1	563.00	508.00	549.00	734.00	423.00	660.00	489.00
ENSG00000000457_SCYL3	515.00	508.00	590.00	742.00	453.00	644.00	592.00
ENSG00000000460_C1orf112	123.00	104.00	85.00	147.00	88.00	115.00	102.00
ENSG00000000938_FGR	23698.00	20961.00	20747.00	27930.00	13616.00	21115.00	18770.00
ENSG00000000971_CFH	283.00	278.00	297.00	242.00	173.00	237.00	221.00
ENSG00000001036_FUCA2	1682.00	1562.00	1277.00	1785.00	1042.00	1564.00	1418.00
ENSG00000001084_GCLC	983.00	1191.00	1112.00	1301.00	769.00	1297.00	1144.00
ENSG00000001167_NFYA	1393.00	1724.00	1584.00	1701.00	1376.00	1987.00	1867.00
ENSG00000001460_STPG1	109.00	96.00	115.00	170.00	103.00	162.00	106.00
ENSG00000001461_NIPAL3	1262.00	1754.00	1638.00	1631.00	1429.00	2066.00	2053.00
ENSG00000001497_LAS1L	1285.00	1476.00	1340.00	1652.00	1246.00	1784.00	1575.00
ENSG00000001561_ENPP4	797.00	568.00	626.00	1032.00	441.00	736.00	562.00
ENSG00000001629_ANKIB1	1153.00	1261.00	1208.00	1658.00	841.00	1273.00	1365.00
ENSG00000001630_CYP51A1	436.00	585.00	570.97	532.00	459.00	788.00	575.97
ENSG00000001631_KRIT1	249.40	243.38	188.39	467.87	193.00	268.65	260.98
ENSG00000002016_RAD52	176.00	132.00	151.24	204.00	124.00	171.00	180.95
ENSG00000002330_BAD	451.00	530.00	482.00	706.00	401.00	735.00	558.00
ENSG00000002549_LAP3	3626.00	3817.00	3283.00	3480.00	2033.00	2762.00	2640.00
ENSG00000002586_CD99	9721.00	8517.00	7949.00	10544.00	6465.00	9982.00	8585.00
ENSG00000002822_MAD1L1	1266.70	1475.34	1529.22	1809.48	1152.17	1912.19	1625.95
ENSG00000002834_LASP1	14471.00	19530.00	19533.00	17526.00	13196.00	20435.00	18139.00
ENSG00000002919_SNX11	1257.00	1086.00	1173.00	1442.00	869.00	1233.00	1071.00
ENSG00000002933_TMEM176A	145.00	110.00	105.00	185.00	99.00	136.00	91.00
ENSG00000003056_M6PR	10681.00	11644.00	11089.00	11262.00	7516.00	11716.00	10656.00
ENSG00000003147_ICA1	57.00	100.00	59.00	128.00	120.00	208.00	187.00
ENSG00000003249_DBNDD1	74.00	72.00	99.00	133.00	82.00	106.00	116.00
ENSG00000003393_ALS2	220.00	372.00	301.00	297.00	213.00	358.00	392.00
ENSG00000003400_CASP10	1801.00	1798.00	1582.00	1933.00	1240.00	1824.25	1731.00
ENSG00000003402_CFLAR	6361.31	8597.85	8281.00	8410.86	5947.89	8666.14	8700.26
ENSG00000003509_NDUFAF7	224.00	150.00	154.00	200.00	126.00	199.00	188.00
ENSG00000003756_RBM5	1915.00	1632.00	1809.00	2134.00	1329.60	1850.00	1720.00
ENSG00000004059_ARF5	4859.03	4455.32	4615.41	6223.17	3559.24	5921.55	4854.44
ENSG00000004139_SARM1	686.00	858.00	782.00	970.00	670.00	951.00	977.00
ENSG00000004142_POLDIP2	2207.00	2713.00	2678.00	2945.00	2102.00	3199.00	2859.00
ENSG00000004399_PLXND1	5972.00	6141.00	6401.00	7624.00	4062.00	6398.00	5464.00
ENSG00000004455_AK2	4688.19	4714.51	4606.68	5565.90	3668.78	5772.06	4902.65
ENSG00000004468_CD38	1644.00	1465.00	1424.00	1653.00	786.00	1054.00	1121.00
ENSG00000004478_FKBP4	1591.00	1832.00	1836.00	1657.00	1157.00	1879.00	1682.00
ENSG00000004487_KDM1A	1495.00	1583.00	1333.00	1954.00	1163.00	1747.00	1573.00
ENSG00000004534_RBM6	2353.00	2406.00	2450.00	3221.00	1815.40	2824.00	2549.00
ENSG00000004660_CAMKK1	255.00	286.00	257.00	426.00	214.00	383.00	264.00
ENSG00000004700_RECQL	1813.00	1733.00	1619.00	2016.00	1212.00	1866.00	1746.00
ENSG00000004766_VPS50	432.00	415.00	392.00	552.00	284.00	434.00	392.00
ENSG00000004777_ARHGAP33	85.00	72.00	69.00	101.00	47.00	90.00	95.00
ENSG00000004779_NDUFAB1	873.00	692.00	609.00	950.00	566.00	770.00	715.00
ENSG00000004799_PDK4	1876.00	2471.00	2120.00	2233.00	1456.00	2406.00	1917.00
ENSG00000004809_SLC22A16	62.00	22.00	55.00	58.00	15.00	72.00	54.00
ENSG00000004864_SLC25A13	332.00	360.00	323.00	394.00	260.00	339.00	364.00
ENSG00000004866_ST7	269.00	309.00	230.00	303.00	202.00	344.00	281.00
ENSG00000004897_CDC27	775.00	926.00	888.00	1207.00	699.00	1062.00	971.99
ENSG00000004939_SLC4A1	2.00	134.00	152.00	3.00	97.00	163.00	130.00
ENSG00000004961_HCCS	490.00	399.00	329.00	472.00	332.00	368.00	385.00
ENSG00000004975_DVL2	828.00	1020.00	948.00	1298.00	771.00	1408.00	1230.00
ENSG00000005001_PRSS22	8.00	9.00	4.00	6.00	7.00	12.00	26.00
ENSG00000005007_UPF1	1887.00	2116.00	2173.00	2892.00	1670.00	2444.00	2204.00
ENSG00000005020_SKAP2	3419.00	3593.00	3171.00	4329.00	2279.00	3461.00	3071.00
ENSG00000005022_SLC25A5	8564.00	9558.00	9523.00	11308.00	7513.00	11211.00	10123.00
ENSG00000005059_MCUB	2015.00	2284.00	2040.00	3021.00	1909.00	2986.00	2491.00
ENSG00000005075_POLR2J	1470.39	1453.76	1406.48	1854.45	1101.92	1783.67	1585.70
ENSG00000005100_DHX33	454.00	488.00	373.00	504.00	363.00	474.00	477.00
ENSG00000005102_MEOX1	73.00	50.00	78.00	75.00	61.00	70.00	119.00
ENSG00000005156_LIG3	755.00	814.00	802.00	875.00	658.00	904.00	896.00
ENSG00000005175_RPAP3	763.00	804.00	782.00	1073.00	605.00	956.00	799.00
ENSG00000005187_ACSM3	187.00	250.00	205.00	361.00	187.00	299.00	302.00
ENSG00000005194_CIAPIN1	1183.00	1165.00	1184.00	1262.00	1037.00	1431.00	1398.00
ENSG00000005206_SPPL2B	426.72	455.00	442.00	645.00	276.00	464.00	381.00
ENSG00000005238_FAM214B	1302.00	1211.00	1134.00	1630.00	730.00	1136.00	1009.00
ENSG00000005243_COPZ2	170.00	124.00	132.00	173.00	80.00	120.00	118.00
ENSG00000005249_PRKAR2B	347.00	929.00	815.00	769.00	817.00	1257.00	1083.00
ENSG00000005302_MSL3	1879.00	1500.00	1447.00	2259.00	1100.00	1777.00	1394.00
ENSG00000005339_CREBBP	5108.00	7457.00	7142.00	8607.00	5106.00	7996.00	8006.00
ENSG00000005379_TSPOAP1	1107.00	1103.00	1177.00	1294.00	705.00	1208.00	974.00
ENSG00000005381_MPO	335.00	1573.00	1507.00	548.00	2683.00	4568.00	3793.00
ENSG00000005436_GCFC2	275.00	276.00	310.00	436.00	246.00	397.00	289.00
ENSG00000005448_WDR54	354.00	354.00	385.00	495.00	331.00	464.00	429.00
ENSG00000005469_CROT	128.00	133.00	103.00	160.00	78.00	125.00	128.00
ENSG00000005471_ABCB4	38.09	31.01	23.14	66.05	48.06	43.08	35.03
ENSG00000005483_KMT2E	4537.00	6702.00	6013.00	7182.00	4805.00	6672.00	7000.00
ENSG00000005486_RHBDD2	1883.00	2475.00	2494.00	2212.00	2061.00	3298.00	2906.00
ENSG00000005700_IBTK	1362.00	1853.00	1466.00	2577.00	1147.00	1850.00	1668.00
ENSG00000005801_ZNF195	338.00	410.00	364.00	540.00	377.00	560.00	472.00
ENSG00000005810_MYCBP2	4886.00	6208.00	5319.00	9140.00	4237.00	6118.00	6271.00
ENSG00000005812_FBXL3	989.00	1817.00	1701.00	1606.00	1649.00	2454.00	2063.00
ENSG00000005844_ITGAL	28060.00	27662.00	27267.00	30516.00	17099.00	25719.00	23555.00
ENSG00000005882_PDK2	920.00	1211.00	1227.00	1324.00	968.00	1567.00	1374.00
ENSG00000005884_ITGA3	122.00	201.00	179.00	209.02	153.00	279.00	241.00
ENSG00000005889_ZFX	986.00	1384.00	1405.01	1602.00	1236.00	1715.00	1542.00
ENSG00000005893_LAMP2	4604.00	5780.00	5472.00	6562.00	4091.00	5915.00	5103.00
ENSG00000005961_ITGA2B	216.00	1423.00	1467.00	924.00	1266.00	2191.00	1787.00
ENSG00000006007_GDE1	2942.00	3057.00	2810.00	3423.00	1875.00	3016.00	2814.00
ENSG00000006015_REX1BD	442.00	402.00	391.00	722.00	361.00	576.00	502.00
ENSG00000006025_OSBPL7	377.00	579.00	594.00	705.00	464.00	710.00	566.00
ENSG00000006062_MAP3K14	1418.00	1802.00	1713.00	2622.00	1455.00	2285.00	2086.00
ENSG00000006125_AP2B1	7967.97	9615.99	9469.98	10248.98	7397.00	10995.99	10191.98
ENSG00000006194_ZNF263	952.00	1104.00	1114.00	1357.00	907.00	1425.00	1270.00
ENSG00000006282_SPATA20	957.00	953.00	1015.00	1273.00	682.00	1140.00	1036.00
ENSG00000006327_TNFRSF12A	14.00	42.00	40.00	41.00	30.00	59.00	36.00
ENSG00000006432_MAP3K9	340.00	277.00	260.00	432.00	270.00	381.00	333.00
ENSG00000006451_RALA	959.00	925.00	943.00	1209.00	685.00	1030.00	936.00
ENSG00000006459_KDM7A	1622.00	1890.00	1557.00	3067.00	1528.00	2449.00	2071.00
ENSG00000006530_AGK	894.00	1089.00	1069.00	1001.00	680.00	1026.00	989.00
ENSG00000006534_ALDH3B1	3123.00	3185.00	3307.00	4320.00	2456.00	3756.00	3306.00
ENSG00000006555_TTC22	199.00	198.00	198.00	282.00	170.00	228.00	202.00
ENSG00000006576_PHTF2	528.00	619.00	605.00	673.00	366.00	653.00	480.00
ENSG00000006607_FARP2	379.00	408.00	520.00	546.00	318.00	493.00	468.00
ENSG00000006625_GGCT	431.00	374.00	300.00	652.00	345.97	538.00	423.00
ENSG00000006634_DBF4	250.00	370.88	312.00	354.00	307.93	462.86	349.95
ENSG00000006638_TBXA2R	36.00	60.00	44.00	51.00	63.00	132.00	109.00
ENSG00000006652_IFRD1	625.00	521.00	468.00	521.00	416.00	564.00	595.00
ENSG00000006695_COX10	631.36	676.16	816.23	763.26	617.31	943.11	802.35
ENSG00000006712_PAF1	1650.00	1401.00	1113.00	1792.00	1066.00	1502.00	1383.00
ENSG00000006715_VPS41	1743.00	2157.00	1996.00	2230.00	1336.00	2019.00	1857.00
ENSG00000006744_ELAC2	1517.00	1377.00	1362.00	1628.00	1035.00	1480.00	1359.00
ENSG00000006756_ARSD	1351.00	1411.00	1184.00	1677.00	932.00	1480.00	1313.00
ENSG00000006757_PNPLA4	164.00	174.00	193.00	260.00	153.00	232.00	176.00
ENSG00000006831_ADIPOR2	2669.00	3106.00	2911.00	3266.00	2171.00	3045.00	2875.00
ENSG00000006837_CDKL3	5.18	9.00	2.00	9.25	2.70	20.00	5.24
ENSG00000007038_PRSS21	37.00	55.00	49.00	82.00	53.00	76.00	84.00
ENSG00000007047_MARK4	838.00	1156.00	992.92	1159.00	684.00	1154.00	1070.00
ENSG00000007080_CCDC124	788.00	855.00	722.00	1131.00	608.00	954.00	796.00
ENSG00000007129_CEACAM21	326.00	280.00	373.00	405.00	335.00	441.00	438.00
ENSG00000007168_PAFAH1B1	4147.00	3923.00	3689.00	4873.00	2752.00	4021.49	3779.66
ENSG00000007202_KIAA0100	6782.00	8537.00	8260.00	9353.00	6304.00	9184.00	8900.00
ENSG00000007237_GAS7	7817.00	9724.00	9285.00	11413.00	6392.00	9880.00	9524.00
ENSG00000007255_TRAPPC6A	1004.00	1074.00	1093.00	1408.00	871.00	1351.00	1148.00
ENSG00000007264_MATK	3353.00	3229.00	3174.00	4105.00	2284.00	3682.00	3071.00
ENSG00000007312_CD79B	2403.00	2257.52	2280.00	4252.00	1695.00	2804.00	2259.00
ENSG00000007341_ST7L	106.00	116.00	110.00	145.00	94.00	135.00	136.00
ENSG00000007350_TKTL1	1239.00	1115.00	1105.00	1091.00	801.00	1175.00	1152.00
ENSG00000007376_RPUSD1	677.00	728.00	714.00	1040.00	524.00	875.00	819.00
ENSG00000007392_LUC7L	509.00	297.00	311.00	462.00	197.00	419.00	325.00
ENSG00000007402_CACNA2D2	873.00	846.00	855.00	1275.00	612.00	928.00	845.00
ENSG00000007516_BAIAP3	125.00	144.00	179.00	169.00	133.00	205.00	151.00
ENSG00000007520_TSR3	1178.00	1059.00	1138.00	1539.00	869.00	1410.00	1325.00
ENSG00000007541_PIGQ	590.00	629.00	625.00	808.74	428.00	787.00	593.00
ENSG00000007545_CRAMP1	746.08	833.28	895.60	1167.16	598.32	885.87	906.17
ENSG00000007923_DNAJC11	1073.00	1153.00	1119.00	1293.00	777.00	1227.00	1058.00
ENSG00000007944_MYLIP	1597.00	2425.00	2200.00	2569.00	1811.00	2792.00	2547.00
ENSG00000007968_E2F2	184.00	293.00	211.00	295.00	199.00	244.00	246.00
ENSG00000008018_PSMB1	3805.00	3816.00	3696.00	4628.00	2957.00	4514.00	3937.00
ENSG00000008056_SYN1	47.87	88.94	79.00	28.00	65.00	58.99	77.89
ENSG00000008083_JARID2	1644.00	2799.00	2637.00	2531.00	2164.00	3230.00	2936.00
ENSG00000008086_CDKL5	291.00	369.00	317.00	397.00	276.00	422.00	450.00
ENSG00000008128_CDK11A	871.10	672.13	763.36	919.32	501.64	786.55	624.71
ENSG00000008130_NADK	6539.00	6602.00	6635.00	7786.00	4202.00	6656.00	5820.00
ENSG00000008256_CYTH3	568.00	514.00	606.00	726.00	399.00	668.00	597.00
ENSG00000008282_SYPL1	1193.00	1378.00	1281.00	1938.00	1062.00	1934.00	1495.00
ENSG00000008283_CYB561	622.00	839.00	852.00	731.00	552.00	868.00	763.00
ENSG00000008294_SPAG9	1067.00	1206.00	1108.00	1596.00	915.00	1323.00	1213.00
ENSG00000008324_SS18L2	634.00	575.00	501.00	776.00	424.00	686.00	623.00
ENSG00000008382_MPND	873.00	779.00	813.00	1075.00	628.00	987.00	800.00
ENSG00000008394_MGST1	762.00	550.00	486.00	967.00	481.00	845.00	680.00
ENSG00000008405_CRY1	646.00	922.00	791.00	825.00	568.00	964.00	845.00
ENSG00000008438_PGLYRP1	1.00	713.00	653.00	5.00	1071.00	1784.00	1460.00
ENSG00000008441_NFIX	294.00	453.00	415.00	368.00	263.00	451.00	438.00
ENSG00000008513_ST3GAL1	5036.00	6690.00	6332.00	8200.00	5660.00	8290.00	8199.00
ENSG00000008516_MMP25	345.00	1116.00	1100.00	510.00	669.00	1105.00	951.00
ENSG00000008517_IL32	12456.00	15684.00	15811.00	13639.00	12700.00	20610.00	18157.00
ENSG00000008710_PKD1	1198.43	1618.59	1722.39	2475.37	1327.47	2123.68	1851.18
ENSG00000008838_MED24	1607.00	1900.00	2034.00	2257.00	1550.00	2214.00	2080.00
ENSG00000008853_RHOBTB2	932.00	973.00	962.00	1540.00	622.00	1033.00	976.00
ENSG00000008869_HEATR5B	1055.00	1256.00	1229.00	1745.00	1061.00	1357.00	1312.00
ENSG00000008952_SEC62	2427.00	2526.00	2316.00	2777.00	1776.00	2822.00	2256.00
ENSG00000008988_RPS20	51619.51	47817.12	44228.92	65653.10	46012.06	73825.54	64664.26
ENSG00000009307_CSDE1	19264.00	23216.00	21084.00	26473.00	19428.00	27748.00	25778.00
ENSG00000009335_UBE3C	2796.00	3399.00	3151.00	3918.00	2545.00	3950.00	3534.00
ENSG00000009413_REV3L	622.00	790.00	825.00	1110.00	559.00	901.00	781.00
ENSG00000009780_FAM76A	401.00	326.00	310.00	385.00	262.00	333.00	360.00
ENSG00000009790_TRAF3IP3	5033.00	3913.00	3944.00	6118.00	3244.00	4901.00	4488.00
ENSG00000009830_POMT2	136.00	111.00	138.00	169.00	90.00	133.00	107.00
ENSG00000009844_VTA1	942.00	766.00	681.00	1096.00	525.00	827.00	671.00
ENSG00000009954_BAZ1B	2679.00	2876.00	2396.00	3565.00	2005.00	3225.00	2963.00
ENSG00000010017_RANBP9	1319.00	1399.00	1292.00	1642.00	1156.00	1625.00	1441.00
ENSG00000010030_ETV7	124.00	205.00	150.00	69.00	49.00	74.00	86.00
ENSG00000010072_SPRTN	204.00	402.00	333.00	296.00	270.00	481.00	433.00
ENSG00000010165_EEF1AKNMT	923.00	695.00	688.00	1011.00	521.00	772.00	688.00
ENSG00000010219_DYRK4	322.30	278.00	325.00	396.46	268.00	422.00	375.00
ENSG00000010244_ZNF207	4579.00	5857.00	5626.00	5706.00	4367.00	6535.00	6066.00
ENSG00000010256_UQCRC1	3962.00	4099.00	4373.00	4911.00	3144.00	4915.00	4147.00
ENSG00000010270_STARD3NL	1253.00	1130.00	1097.00	1421.00	823.00	1319.00	1089.00
ENSG00000010278_CD9	889.00	932.00	792.00	1176.00	795.00	1239.00	985.00
ENSG00000010292_NCAPD2	3052.00	4015.00	4274.00	4458.00	3199.00	4781.00	4450.00
ENSG00000010295_IFFO1	981.00	680.00	799.00	1171.00	577.00	854.00	779.00
ENSG00000010318_PHF7	99.00	100.00	71.00	139.00	96.00	95.00	130.00
ENSG00000010322_NISCH	2288.00	2951.00	2906.00	3663.00	2142.00	3473.00	3351.00
ENSG00000010327_STAB1	2469.00	1221.00	1237.00	3443.00	766.00	1201.00	1081.00
ENSG00000010361_FUZ	198.00	228.00	231.00	303.00	193.00	232.00	210.00
ENSG00000010404_IDS	10027.85	12219.71	11546.16	13998.29	8361.08	12812.07	11464.88
ENSG00000010539_ZNF200	195.00	213.00	232.00	228.02	168.00	216.00	226.00
ENSG00000010610_CD4	22791.00	23503.00	23031.00	28738.00	18405.00	28230.00	25367.00
ENSG00000010626_LRRC23	123.18	99.70	109.16	151.25	85.72	141.43	114.69
ENSG00000010671_BTK	3400.00	3833.00	3904.00	4478.00	2820.00	4067.00	3682.00
ENSG00000010704_HFE	267.00	272.00	273.00	383.00	197.00	347.00	305.00
ENSG00000010803_SCMH1	338.00	325.00	429.00	474.00	341.00	516.00	531.00
ENSG00000010810_FYN	11756.00	12801.00	12342.00	13819.00	9263.00	14175.00	12952.00
ENSG00000010818_HIVEP2	2468.00	5308.00	4995.00	6127.00	4461.00	6102.00	6378.00
ENSG00000011007_ELOA	1515.00	2445.00	2310.00	2170.00	1834.00	2795.00	2423.00
ENSG00000011009_LYPLA2	2247.00	2177.00	2259.00	2564.99	1614.00	2675.00	2244.00
ENSG00000011021_CLCN6	525.08	356.00	289.00	576.00	273.00	388.00	338.00
ENSG00000011052_NME1-NME2	201.41	212.11	236.47	246.83	106.82	222.57	167.12
ENSG00000011105_TSPAN9	37.00	168.00	143.00	74.00	191.00	264.00	233.00
ENSG00000011114_BTBD7	947.00	1344.00	1154.00	1521.00	843.00	1462.00	1326.00
ENSG00000011132_APBA3	389.00	449.00	424.00	540.00	374.00	515.00	463.00
ENSG00000011143_MKS1	167.00	185.00	198.00	278.00	186.00	357.00	297.00
ENSG00000011198_ABHD5	634.00	838.00	847.00	743.00	626.00	946.00	898.00
ENSG00000011243_AKAP8L	1410.00	2236.00	2288.00	2210.00	1851.00	3052.00	2625.00
ENSG00000011258_MBTD1	556.00	621.00	520.00	898.00	434.00	663.00	588.00
ENSG00000011260_UTP18	1079.00	873.00	778.00	1065.00	662.00	1011.00	869.00
ENSG00000011275_RNF216	2006.00	3162.00	3106.39	2874.00	2524.00	3998.00	3514.07
ENSG00000011295_TTC19	953.00	874.00	907.00	1392.00	707.00	1174.00	993.00
ENSG00000011304_PTBP1	6459.00	8069.00	7932.00	8838.00	6336.00	9841.00	9023.00
ENSG00000011376_LARS2	374.00	541.00	558.00	623.00	507.00	668.00	689.00
ENSG00000011405_PIK3C2A	451.00	405.00	411.00	718.00	277.00	516.00	433.00
ENSG00000011422_PLAUR	2726.00	3902.00	4282.00	3657.00	2698.00	4090.00	3686.00
ENSG00000011451_WIZ	806.00	1002.00	981.00	1158.00	703.00	1106.00	1136.00
ENSG00000011454_RABGAP1	1064.00	1070.00	941.00	1263.00	752.00	1247.00	1098.00
ENSG00000011478_QPCTL	147.00	172.00	145.00	208.00	161.00	244.00	219.00
ENSG00000011485_PPP5C	1033.00	1011.00	1024.00	1246.00	747.00	1206.00	1007.00
ENSG00000011523_CEP68	574.00	689.00	712.00	897.00	652.00	925.00	949.00
ENSG00000011566_MAP4K3	103.00	153.00	128.00	161.00	136.00	154.00	151.00
ENSG00000011600_TYROBP	22584.00	19747.00	20224.00	26599.00	13795.00	21497.00	19155.00
ENSG00000011638_TMEM159	267.00	330.00	309.00	462.00	252.00	454.00	408.00
ENSG00000012048_BRCA1	100.00	108.00	147.00	146.00	111.00	172.00	168.00
ENSG00000012061_ERCC1	1760.00	1773.00	1829.00	2476.00	1475.00	2213.00	2051.00
ENSG00000012124_CD22	1048.00	1153.00	1057.00	2457.00	1067.00	1692.00	1451.00
ENSG00000012174_MBTPS2	149.49	321.88	267.00	282.00	216.26	311.10	282.56
ENSG00000012211_PRICKLE3	225.00	227.00	281.00	235.00	155.00	298.00	247.00
ENSG00000012223_LTF	72.00	15573.00	15375.00	127.00	27083.00	40480.00	36539.00
ENSG00000012232_EXTL3	2338.00	3153.00	2991.00	3329.00	2174.00	3255.00	3098.00
ENSG00000012660_ELOVL5	3342.00	4253.00	4164.00	5206.00	3229.00	5251.00	4695.00
ENSG00000012779_ALOX5	4530.00	4856.00	4899.00	6128.00	3341.00	4614.00	4500.00
ENSG00000012817_KDM5D	802.00	634.00	730.00	1092.00	486.00	776.00	781.00
ENSG00000012822_CALCOCO1	2589.00	2990.00	3066.00	3463.00	2366.00	3448.00	3195.00
ENSG00000012963_UBR7	1363.61	1773.00	1462.88	1745.00	1191.00	1867.00	1741.53
ENSG00000012983_MAP4K5	422.00	337.00	324.00	700.00	253.00	345.00	267.00
ENSG00000013016_EHD3	495.00	768.00	771.00	809.00	600.00	869.00	863.00
ENSG00000013275_PSMC4	2403.00	2511.00	2309.00	2584.00	1702.00	2717.00	2429.00
ENSG00000013288_MAN2B2	3503.00	4634.00	4302.00	5165.00	3214.00	4932.00	4310.00
ENSG00000013306_SLC25A39	2171.00	2685.00	2707.00	2901.00	2241.00	3317.00	2964.00
ENSG00000013364_MVP	8812.88	9699.50	9291.67	10721.71	6168.45	10043.88	8463.13
ENSG00000013374_NUB1	3383.00	4136.00	3917.00	3812.00	2803.00	4335.00	3736.00
ENSG00000013375_PGM3	201.00	165.00	174.00	208.00	128.00	168.00	164.00
ENSG00000013441_CLK1	1339.00	797.00	787.00	1562.00	595.00	935.00	855.00
ENSG00000013503_POLR3B	191.00	251.00	270.00	238.00	206.00	322.00	286.00
ENSG00000013523_ANGEL1	963.53	1335.33	1245.96	1571.36	1110.38	1544.90	1444.59
ENSG00000013561_RNF14	729.00	752.00	714.00	1064.00	534.00	867.00	723.00
ENSG00000013563_DNASE1L1	1894.00	2214.00	2186.00	2417.00	1628.00	2389.00	2216.00
ENSG00000013573_DDX11	105.09	107.73	98.58	87.84	79.18	136.93	128.46
ENSG00000013583_HEBP1	1242.00	1223.00	1144.00	1490.00	823.00	1387.00	1207.00
ENSG00000013725_CD6	4329.00	5059.00	5233.00	6462.00	5167.00	7702.00	7040.00
ENSG00000013810_TACC3	2889.00	3234.00	3312.00	4376.00	2740.00	4250.00	3702.00
ENSG00000014123_UFL1	750.00	724.00	582.00	888.00	558.00	767.00	712.00
ENSG00000014138_POLA2	268.59	335.46	253.78	448.43	221.44	342.49	312.50
ENSG00000014164_ZC3H3	757.00	943.00	948.00	927.00	673.00	1108.00	941.00
ENSG00000014216_CAPN1	6585.00	7874.00	7931.00	8373.00	5770.00	9181.00	7856.00
ENSG00000014257_ACP3	627.00	643.00	579.00	778.00	443.00	694.00	697.00
ENSG00000014641_MDH1	2478.00	2322.00	2311.00	2545.00	1915.00	2772.00	2617.00
ENSG00000014824_SLC30A9	904.00	923.00	902.00	1266.00	704.00	1046.00	929.00
ENSG00000014914_MTMR11	793.00	769.00	720.00	1059.00	573.00	825.00	785.00
ENSG00000014919_COX15	1273.00	1125.89	1143.73	1437.00	966.27	1380.33	1228.00
ENSG00000015133_CCDC88C	4449.00	6114.00	5702.00	7341.00	4486.00	6746.00	6349.00
ENSG00000015153_YAF2	319.00	357.00	277.00	422.00	172.00	332.00	265.00
ENSG00000015171_ZMYND11	1802.00	1949.00	1679.00	2553.00	1489.00	1986.00	1958.00
ENSG00000015285_WAS	8119.00	7992.00	8751.00	8715.00	5617.00	8852.00	7593.00
ENSG00000015475_BID	3147.00	2830.00	2804.00	3828.00	1905.00	2950.00	2720.00
ENSG00000015479_MATR3	7430.00	9258.24	8848.15	9652.99	7491.88	11137.72	9833.16
ENSG00000015532_XYLT2	559.00	546.00	566.00	863.00	442.00	701.00	612.00
ENSG00000015568_RGPD5	137.78	168.06	306.99	136.33	167.18	135.11	109.14
ENSG00000015676_NUDCD3	2425.00	3023.00	2886.00	2855.00	2392.00	3693.00	3381.00
ENSG00000016864_GLT8D1	950.00	953.00	807.00	1208.00	734.00	1053.00	942.00
ENSG00000017260_ATP2C1	1178.00	1326.00	1338.00	1682.00	1021.00	1547.00	1423.00
ENSG00000017483_SLC38A5	354.00	448.00	428.00	362.00	325.00	507.00	445.00
ENSG00000017797_RALBP1	3120.00	4019.00	3498.99	4021.00	2714.00	3976.00	3580.00
ENSG00000018189_RUFY3	728.00	801.00	642.00	1010.00	490.00	760.00	693.00
ENSG00000018280_SLC11A1	3189.00	3104.00	3147.00	3302.00	1780.00	3015.00	2481.00
ENSG00000018510_AGPS	1138.00	1637.00	1384.00	1737.00	1163.00	1859.00	1591.00
ENSG00000018610_CXorf56	717.00	741.00	745.00	805.84	535.95	680.01	663.89
ENSG00000018699_TTC27	545.00	577.00	482.00	744.00	485.00	702.00	648.00
ENSG00000018869_ZNF582	46.00	76.00	65.00	95.00	44.00	99.00	73.00
ENSG00000019169_MARCO	1420.00	1098.00	939.00	1352.00	483.00	880.00	841.00
ENSG00000019485_PRDM11	314.00	435.00	337.00	625.00	340.00	441.00	470.00
ENSG00000019582_CD74	214285.00	187125.00	189820.00	261664.00	139507.00	209150.00	190051.00
ENSG00000019991_HGF	234.00	194.00	207.00	354.00	133.00	209.00	196.00
ENSG00000019995_ZRANB1	1369.70	1673.41	1602.94	1905.22	1388.24	1993.10	1843.89
ENSG00000020129_NCDN	614.00	714.00	819.00	880.00	612.00	889.00	856.00
ENSG00000020181_ADGRA2	154.00	199.00	244.00	296.00	179.00	202.00	197.00
ENSG00000020256_ZFP64	345.00	328.00	339.00	418.00	309.00	440.00	423.00
ENSG00000020426_MNAT1	195.00	170.00	161.00	266.00	191.00	260.00	238.00
ENSG00000020577_SAMD4A	131.00	165.00	174.00	136.00	135.00	140.00	139.00
ENSG00000020633_RUNX3	19502.00	23684.00	23491.00	21408.00	15757.00	24700.00	22108.00
ENSG00000020922_MRE11	617.00	687.00	685.00	862.00	494.00	797.00	639.00
ENSG00000021300_PLEKHB1	785.00	964.00	1037.00	1254.00	1106.00	1678.00	1510.00
ENSG00000021355_SERPINB1	8985.00	8637.00	8094.00	11176.00	6900.00	10387.00	9294.00
ENSG00000021574_SPAST	913.00	1381.00	1276.00	1429.00	890.00	1414.00	1130.00
ENSG00000021762_OSBPL5	1767.00	1688.00	1698.00	1735.00	790.00	1283.00	1084.00
ENSG00000021776_AQR	1446.00	1686.00	1504.00	1984.00	1188.00	1743.00	1682.00
ENSG00000022267_FHL1	258.00	549.00	502.00	446.00	459.00	680.00	631.00
ENSG00000022277_RTF2	4202.00	4596.00	4272.00	5081.26	3709.00	5582.14	4857.95
ENSG00000022556_NLRP2	70.00	69.00	63.00	79.79	38.00	30.00	40.00
ENSG00000022567_SLC45A4	362.00	522.00	499.00	529.00	324.00	498.00	402.00
ENSG00000022840_RNF10	4732.00	4975.00	4789.00	5455.00	3635.00	5594.00	5213.00
ENSG00000022976_ZNF839	283.00	226.00	229.00	378.00	249.34	362.00	265.00
ENSG00000023041_ZDHHC6	1035.00	910.00	776.00	1156.00	586.00	924.00	855.00
ENSG00000023171_GRAMD1B	388.00	516.00	551.00	517.00	392.00	476.00	485.00
ENSG00000023191_RNH1	5895.00	5745.00	5597.00	7533.00	3920.00	6442.00	5381.00
ENSG00000023228_NDUFS1	1833.00	2128.46	1994.92	2344.83	1679.36	2463.00	2203.17
ENSG00000023287_RB1CC1	944.00	1262.00	1076.00	1694.00	847.00	1308.00	1146.00
ENSG00000023318_ERP44	3546.00	3127.00	2690.00	3660.00	1999.00	3104.00	2610.00
ENSG00000023330_ALAS1	594.00	719.00	681.00	671.00	571.00	948.00	747.00
ENSG00000023445_BIRC3	1855.00	3125.00	2815.00	4532.00	2934.00	4245.00	3903.00
ENSG00000023516_AKAP11	973.00	1503.00	1433.00	2093.00	1253.00	1931.00	1849.00
ENSG00000023572_GLRX2	144.00	171.00	168.00	169.00	115.00	171.00	132.00
ENSG00000023608_SNAPC1	145.00	132.00	104.00	188.00	106.00	180.00	121.00
ENSG00000023697_DERA	728.00	788.00	745.00	891.00	559.00	893.00	738.00
ENSG00000023734_STRAP	1779.00	1869.00	1994.00	2444.00	1547.00	2345.00	2247.00
ENSG00000023892_DEF6	3607.00	3549.00	3614.00	4502.00	2873.00	4477.00	3907.00
ENSG00000023902_PLEKHO1	8141.00	7069.00	6859.00	11170.00	4751.00	7425.00	6481.00
ENSG00000023909_GCLM	316.00	270.00	241.00	302.00	183.00	254.00	192.00
ENSG00000024048_UBR2	1384.00	1210.00	1066.00	1518.00	764.00	1070.00	1159.00
ENSG00000024862_CCDC28A	775.00	586.00	540.00	758.00	452.00	711.00	606.00
ENSG00000025039_RRAGD	326.00	405.00	311.00	511.00	359.00	438.00	437.00
ENSG00000025156_HSF2	219.00	326.00	277.00	369.00	323.00	538.00	417.00
ENSG00000025293_PHF20	2814.00	3263.00	3085.00	3716.00	2396.00	3867.00	3545.00
ENSG00000025434_NR1H3	262.00	243.00	233.00	273.00	128.00	284.00	242.00
ENSG00000025708_TYMP	11528.82	10811.82	10577.86	13862.18	5673.72	9847.28	7773.64
ENSG00000025770_NCAPH2	677.36	888.81	877.57	1184.61	623.58	1200.90	1016.18
ENSG00000025772_TOMM34	426.00	392.00	363.00	484.00	324.00	531.00	425.00
ENSG00000025796_SEC63	2220.67	2527.57	2277.75	3015.78	1796.52	2861.69	2328.63
ENSG00000025800_KPNA6	1575.19	1913.76	1856.57	2256.55	1487.72	2079.50	2069.93
ENSG00000026025_VIM	54025.00	56045.00	54225.00	73881.00	45408.00	68719.00	59837.00
ENSG00000026103_FAS	428.10	724.00	760.00	703.00	444.00	689.25	634.00
ENSG00000026297_RNASET2	6489.22	5993.84	5716.26	7849.44	4527.20	6983.69	5952.05
ENSG00000026508_CD44	31055.00	40763.00	38819.00	45018.00	30475.00	45600.00	42679.00
ENSG00000026652_AGPAT4	610.00	645.00	559.00	595.00	288.00	523.00	434.00
ENSG00000026751_SLAMF7	4648.00	4088.00	3942.00	4570.00	2151.00	3216.00	2800.00
ENSG00000026950_BTN3A1	3620.17	4283.37	3760.14	3709.85	2488.77	3653.87	3741.51
ENSG00000027001_MIPEP	163.00	162.00	187.00	224.00	164.00	217.00	246.00
ENSG00000027075_PRKCH	7288.00	8514.00	8312.00	8766.00	6354.00	9510.00	8854.00
ENSG00000027697_IFNGR1	4580.00	4341.00	3962.00	5408.00	3171.00	5022.00	4169.00
ENSG00000027847_B4GALT7	464.00	530.00	443.00	670.00	362.00	612.00	503.00
ENSG00000027869_SH2D2A	1829.00	1630.00	1723.00	1558.00	1090.00	1578.00	1403.00
ENSG00000028116_VRK2	707.00	841.00	731.00	754.00	547.00	691.00	726.00
ENSG00000028137_TNFRSF1B	33562.00	41939.00	43342.00	38384.00	25340.00	38805.00	35389.00
ENSG00000028203_VEZT	856.00	851.00	728.00	1078.00	581.00	881.00	746.00
ENSG00000028277_POU2F2	4151.00	4339.00	3970.00	5925.00	2773.00	3994.00	3389.00
ENSG00000028310_BRD9	1175.00	949.00	981.00	1385.00	738.98	1113.95	1081.91
ENSG00000028528_SNX1	4815.00	4450.00	4301.00	5682.00	3447.00	5150.00	4582.00
ENSG00000028839_TBPL1	543.00	525.00	422.87	667.00	331.00	554.00	461.00
ENSG00000029363_BCLAF1	3973.99	5798.57	5334.83	6685.92	4195.26	6268.75	5850.26
ENSG00000029364_SLC39A9	1399.00	1568.00	1531.00	1742.00	1179.00	1658.00	1556.00
ENSG00000029534_ANK1	119.00	352.00	349.00	296.00	314.00	474.00	500.00
ENSG00000029639_TFB1M	128.00	161.75	152.00	210.81	145.73	212.83	217.00
ENSG00000029725_RABEP1	1492.00	1653.00	1588.00	1869.00	1214.00	1766.00	1843.00
ENSG00000029993_HMGB3	111.00	159.00	113.00	198.00	118.00	175.00	144.00
ENSG00000030066_NUP160	891.00	1049.00	857.00	1185.00	796.00	1174.00	1082.00
ENSG00000030110_BAK1	1052.76	1354.95	1473.89	1322.85	908.95	1384.73	1342.90
ENSG00000030419_IKZF2	999.00	1975.00	1873.00	1576.00	1035.00	1432.00	1499.00
ENSG00000030582_GRN	42869.00	42651.00	42706.00	52672.00	30538.00	47583.00	41640.00
ENSG00000031003_FAM13B	1864.00	2687.00	2505.00	2834.00	1864.00	2736.00	2460.00
ENSG00000031081_ARHGAP31	1434.00	1811.00	1693.00	2167.00	1351.00	1759.00	1796.00
ENSG00000031691_CENPQ	65.00	68.00	38.00	94.00	64.00	69.00	68.00
ENSG00000031698_SARS1	3830.00	3629.00	3512.00	4110.00	2476.00	3864.00	3475.00
ENSG00000031823_RANBP3	1708.00	1996.00	2055.00	2023.00	1514.00	2316.00	2127.00
ENSG00000032219_ARID4A	606.00	971.00	855.00	1065.00	665.00	968.00	868.00
ENSG00000032389_EIPR1	773.00	1004.00	891.00	1268.00	859.00	1180.00	1097.00
ENSG00000032444_PNPLA6	3098.00	3920.00	4022.00	4416.00	2649.00	4418.00	3782.00
ENSG00000032742_IFT88	194.00	197.00	193.00	289.00	152.00	252.00	232.00
ENSG00000033011_ALG1	796.00	778.98	762.00	987.95	570.55	838.95	755.85
ENSG00000033030_ZCCHC8	700.00	627.00	499.00	715.00	396.00	653.00	565.00
ENSG00000033050_ABCF2	1168.18	1014.57	1003.80	1241.17	800.15	1175.81	1075.53
ENSG00000033100_CHPF2	2226.53	2579.70	2583.00	3081.61	1771.44	3113.77	2593.73
ENSG00000033170_FUT8	195.00	284.00	303.00	261.00	239.00	346.00	323.00
ENSG00000033178_UBA6	505.00	722.00	613.00	825.00	399.00	666.00	564.00
ENSG00000033327_GAB2	2427.00	4559.00	4557.00	3408.00	3358.00	5198.00	4864.00
ENSG00000033627_ATP6V0A1	1333.00	973.00	915.00	1629.00	804.00	1189.00	998.00
ENSG00000033800_PIAS1	1947.00	2955.00	2745.00	2902.00	2157.00	3345.00	3097.00
ENSG00000033867_SLC4A7	308.00	377.00	440.00	497.00	285.00	423.00	425.00
ENSG00000034053_APBA2	1666.00	1237.00	1267.00	1673.00	909.00	1363.00	1167.00
ENSG00000034152_MAP2K3	4994.00	5321.00	5382.00	5863.00	3472.00	5670.00	4960.00
ENSG00000034510_TMSB10	55781.00	50093.00	49990.00	69264.00	40274.00	65282.00	57370.00
ENSG00000034533_ASTE1	213.00	230.00	263.00	319.00	263.00	385.00	304.00
ENSG00000034677_RNF19A	650.00	1066.00	857.00	1106.00	738.00	1079.00	1111.00
ENSG00000034693_PEX3	205.00	161.00	131.00	322.00	139.00	184.31	178.77
ENSG00000034713_GABARAPL2	1968.00	2053.00	1946.00	2800.00	1547.00	2488.00	2057.00
ENSG00000035115_SH3YL1	835.00	1100.00	976.00	1433.00	1082.00	1725.00	1382.00
ENSG00000035141_FAM136A	960.00	822.00	694.00	972.00	609.00	808.00	702.00
ENSG00000035403_VCL	5174.00	6706.00	6268.00	6888.00	4947.00	7440.00	6798.00
ENSG00000035664_DAPK2	66.00	158.00	105.00	51.00	141.00	160.00	145.00
ENSG00000035681_NSMAF	1620.00	1635.00	1502.00	1947.00	1332.00	1825.00	1843.00
ENSG00000035687_ADSS2	2299.00	2401.00	2004.00	2651.96	1566.00	2346.00	2098.00
ENSG00000035720_STAP1	256.00	147.00	126.00	364.00	135.00	188.00	148.00
ENSG00000035862_TIMP2	6823.00	6646.00	6240.00	7973.00	4665.00	6900.00	6066.00
ENSG00000035928_RFC1	1177.00	1333.00	1259.00	1590.00	1056.00	1401.00	1365.00
ENSG00000036054_TBC1D23	399.00	510.00	513.00	603.00	380.00	620.00	435.00
ENSG00000036257_CUL3	1618.00	1083.00	985.00	1697.00	744.00	1163.00	927.00
ENSG00000036448_MYOM2	3886.00	2985.00	2890.00	3696.00	1942.00	3045.00	2524.00
ENSG00000036549_AC118549.1	810.00	1014.00	947.00	1141.00	950.00	1323.00	1219.00
ENSG00000037241_RPL26L1	333.87	281.58	357.00	366.93	235.94	387.00	338.92
ENSG00000037280_FLT4	120.00	153.00	109.00	168.00	129.00	193.00	163.00
ENSG00000037474_NSUN2	1640.00	1384.00	1347.00	1932.00	1041.00	1593.00	1466.00
ENSG00000037637_FBXO42	1158.00	1964.00	1893.00	1745.00	1450.00	2373.00	2244.00
ENSG00000037749_MFAP3	211.00	533.00	444.00	356.00	438.00	646.00	566.00
ENSG00000037757_MRI1	453.00	487.00	502.00	554.00	405.00	617.00	508.00
ENSG00000037897_METTL1	117.00	68.00	62.00	103.00	72.00	109.00	83.00
ENSG00000038002_AGA	752.00	748.00	742.00	895.00	603.00	981.00	802.00
ENSG00000038210_PI4K2B	524.00	480.00	416.00	616.00	294.00	527.00	461.00
ENSG00000038219_BOD1L1	1761.00	2199.00	1825.00	2682.00	1497.00	2103.00	2073.00
ENSG00000038274_MAT2B	4450.00	4858.00	4779.00	5724.00	3491.00	5498.00	4940.00
ENSG00000038358_EDC4	1345.32	1420.99	1543.93	1719.52	1063.37	1565.37	1517.41
ENSG00000038382_TRIO	1028.00	995.00	1018.00	1871.00	850.00	1110.00	1020.00
ENSG00000038427_VCAN	45980.00	46682.00	42586.00	61051.00	32956.00	45173.00	46240.00
ENSG00000038532_CLEC16A	1261.00	1642.00	1536.00	1660.00	1332.00	1887.00	1805.00
ENSG00000038945_MSR1	325.00	468.00	461.00	253.00	180.00	303.00	289.00
ENSG00000039123_MTREX	1358.00	1319.00	1289.00	1376.00	1003.00	1427.00	1379.00
ENSG00000039319_ZFYVE16	384.00	411.00	399.00	636.00	303.00	414.00	311.00
ENSG00000039523_RIPOR1	1572.00	1396.00	1419.00	1968.00	926.00	1529.00	1320.00
ENSG00000039560_RAI14	37.00	23.00	22.00	16.00	19.00	21.00	19.00
ENSG00000039650_PNKP	524.00	458.00	484.00	599.00	373.00	490.00	469.00
ENSG00000040199_PHLPP2	411.00	610.00	673.00	706.00	433.00	629.00	632.00
ENSG00000040275_SPDL1	164.00	136.00	73.00	167.00	64.00	128.00	118.00
ENSG00000040341_STAU2	653.55	966.99	946.00	898.00	668.68	973.54	894.04
ENSG00000040487_SLC66A1	179.00	134.00	160.00	227.00	128.00	215.00	204.00
ENSG00000040531_CTNS	395.00	533.00	538.00	574.00	324.00	534.00	560.00
ENSG00000040633_PHF23	1074.00	971.00	808.00	1011.00	575.00	849.00	699.00
ENSG00000040933_INPP4A	3720.00	4498.00	4287.00	5288.00	3112.00	4697.00	4360.00
ENSG00000041353_RAB27B	192.00	226.00	229.00	243.00	157.00	274.00	242.00
ENSG00000041357_PSMA4	3494.00	3205.00	3036.00	3328.00	1991.00	3036.00	2728.00
ENSG00000041802_LSG1	931.00	836.00	817.00	1156.00	624.00	924.00	955.00
ENSG00000041880_PARP3	306.00	382.00	453.00	482.00	310.00	473.00	481.00
ENSG00000041988_THAP3	328.00	316.00	290.00	320.00	245.00	447.00	370.00
ENSG00000042088_TDP1	831.00	1010.00	1070.00	1054.00	890.00	1191.00	1170.00
ENSG00000042286_AIFM2	91.00	86.00	102.00	131.00	65.00	124.00	93.00
ENSG00000042317_SPATA7	63.00	84.00	71.00	106.00	71.00	102.00	78.00
ENSG00000042429_MED17	303.97	236.19	239.00	469.00	214.93	274.07	288.30
ENSG00000042445_RETSAT	949.00	1111.00	1122.00	1199.00	787.00	1227.00	980.00
ENSG00000042493_CAPG	6614.00	6248.00	6337.00	9358.00	5562.00	8850.00	7552.00
ENSG00000042753_AP2S1	2546.00	2144.00	2229.00	3181.00	1640.00	2821.00	2393.00
ENSG00000042980_ADAM28	439.00	500.00	382.00	602.00	313.00	566.00	494.00
ENSG00000043093_DCUN1D1	724.00	853.00	791.00	1192.00	589.00	1031.00	882.00
ENSG00000043143_JADE2	6238.00	7940.00	7839.00	9884.00	6110.00	9842.00	8894.00
ENSG00000043462_LCP2	7059.00	7984.00	7779.00	8715.00	5909.00	9007.00	8353.00
ENSG00000043514_TRIT1	270.00	238.00	186.00	368.00	180.00	238.00	270.00
ENSG00000044090_CUL7	379.38	420.88	362.43	572.00	284.22	430.00	302.11
ENSG00000044115_CTNNA1	4628.00	5064.00	4886.00	5961.00	3553.00	5195.00	4852.00
ENSG00000044446_PHKA2	1189.00	1383.00	1496.00	1883.00	1144.00	1559.00	1536.00
ENSG00000044459_CNTLN	157.00	194.00	191.00	234.00	101.00	204.00	123.00
ENSG00000044574_HSPA5	16724.00	17862.99	16478.00	17897.00	12321.00	18832.97	17468.00
ENSG00000046647_GEMIN8	136.00	174.00	147.00	245.00	183.00	226.00	238.00
ENSG00000046651_OFD1	818.00	743.00	594.00	997.00	556.00	831.00	751.00
ENSG00000047056_WDR37	1510.00	1620.00	1404.00	2476.00	1215.00	1806.00	1542.00
ENSG00000047188_YTHDC2	483.00	465.00	383.00	619.00	274.00	492.00	380.00
ENSG00000047230_CTPS2	200.00	240.00	238.00	242.00	142.00	294.00	280.00
ENSG00000047249_ATP6V1H	849.00	758.00	743.00	1006.00	638.00	876.00	823.00
ENSG00000047315_POLR2B	3019.00	2872.00	2826.00	3694.00	1981.00	3055.00	2778.00
ENSG00000047346_FAM214A	629.00	690.00	676.00	1215.00	574.00	863.00	715.00
ENSG00000047365_ARAP2	2027.00	2516.00	2361.00	3018.00	1690.00	2499.00	2169.00
ENSG00000047410_TPR	4059.00	4661.00	3922.00	5628.00	3504.00	5002.00	5017.09
ENSG00000047578_KIAA0556	391.00	404.00	534.00	435.00	219.00	400.00	373.00
ENSG00000047579_DTNBP1	894.00	857.00	823.00	1011.00	631.00	1004.00	935.00
ENSG00000047621_C12orf4	340.00	323.00	327.00	477.00	218.00	349.00	302.00
ENSG00000047644_WWC3	1586.00	1812.00	1706.00	2076.00	1368.00	2101.00	2036.00
ENSG00000047648_ARHGAP6	23.00	107.00	101.00	44.00	89.00	118.00	120.00
ENSG00000047849_MAP4	3072.00	4125.00	4173.00	3974.00	2858.00	4445.00	3952.00
ENSG00000047932_GOPC	784.00	756.00	668.00	1113.00	516.00	852.00	805.56
ENSG00000048028_USP28	1282.00	1314.00	1348.00	1380.00	689.00	967.00	987.00
ENSG00000048052_HDAC9	431.00	361.00	372.00	672.00	399.00	542.00	441.00
ENSG00000048140_TSPAN17	1248.00	1363.00	1374.00	1488.00	1022.00	1520.00	1226.00
ENSG00000048162_NOP16	285.00	193.00	176.00	231.00	144.00	292.00	198.00
ENSG00000048342_CC2D2A	24.00	39.00	21.00	60.00	39.00	27.00	38.00
ENSG00000048392_RRM2B	441.00	732.00	638.00	908.00	525.00	765.00	619.00
ENSG00000048405_ZNF800	717.00	903.00	841.00	1074.00	640.00	1010.00	826.00
ENSG00000048462_TNFRSF17	98.00	77.00	83.00	108.00	37.00	70.00	40.00
ENSG00000048471_SNX29	2063.00	3379.00	3232.00	3852.96	2958.00	4160.00	4265.00
ENSG00000048544_MRPS10	776.00	910.00	800.00	850.00	675.00	1207.00	952.00
ENSG00000048649_RSF1	1304.22	2177.27	1620.62	2238.57	1516.08	2242.18	2112.01
ENSG00000048707_VPS13D	2749.00	3418.00	3397.00	5385.00	2636.00	3780.00	3818.00
ENSG00000048740_CELF2	5630.00	6109.00	5689.00	7237.00	4407.00	6738.00	5966.00
ENSG00000048828_FAM120A	6286.00	7762.77	7502.00	8475.32	5272.93	8106.00	7862.40
ENSG00000048991_R3HDM1	1037.00	1351.00	1102.00	1724.00	913.00	1380.00	1296.00
ENSG00000049089_COL9A2	230.00	260.00	232.00	367.00	174.00	388.00	331.00
ENSG00000049167_ERCC8	195.15	238.00	258.00	263.00	146.00	276.40	257.00
ENSG00000049239_H6PD	3357.00	4262.00	4188.00	4975.00	3146.00	4650.00	4667.00
ENSG00000049245_VAMP3	2696.00	2811.00	2521.00	3286.00	2029.00	2931.00	2775.00
ENSG00000049246_PER3	318.00	320.00	340.00	322.00	206.00	264.00	277.00
ENSG00000049247_UTS2	40.00	22.00	12.00	37.00	27.00	38.00	26.00
ENSG00000049249_TNFRSF9	79.00	127.00	147.00	185.00	84.00	122.00	164.00
ENSG00000049323_LTBP1	29.00	166.00	198.00	145.00	213.00	323.00	305.00
ENSG00000049449_RCN1	855.89	554.98	532.52	829.45	324.94	588.70	410.26
ENSG00000049541_RFC2	759.00	741.00	683.00	941.00	475.00	719.00	665.00
ENSG00000049618_ARID1B	2848.00	4196.00	3885.00	5039.00	3294.00	4960.00	4716.00
ENSG00000049656_CLPTM1L	2981.00	2966.00	3125.00	3499.00	2101.00	3342.00	2947.00
ENSG00000049759_NEDD4L	153.00	157.00	181.00	246.00	158.00	210.00	220.00
ENSG00000049768_FOXP3	107.00	221.00	250.91	186.00	185.00	307.00	270.00
ENSG00000049769_PPP1R3F	111.00	119.00	113.00	184.00	136.00	165.00	181.00
ENSG00000049860_HEXB	4372.00	4046.00	3637.00	5572.00	2849.00	4532.00	3701.00
ENSG00000049883_PTCD2	153.00	180.00	173.00	215.00	162.00	220.00	246.00
ENSG00000050130_JKAMP	929.00	948.00	867.00	1205.00	651.00	1001.00	826.00
ENSG00000050165_DKK3	8.00	18.00	43.00	20.00	44.00	59.00	52.00
ENSG00000050327_ARHGEF5	92.91	110.40	148.11	135.51	112.26	150.80	215.04
ENSG00000050344_NFE2L3	713.00	442.00	397.00	647.00	305.00	410.00	393.00
ENSG00000050393_MCUR1	531.00	533.00	527.00	719.00	440.00	748.00	630.00
ENSG00000050405_LIMA1	536.00	511.00	460.00	590.00	427.00	596.00	561.00
ENSG00000050426_LETMD1	1335.00	1522.00	1432.00	1745.00	1381.00	2173.00	1947.00
ENSG00000050748_MAPK9	1134.00	1439.00	1364.00	1624.00	1046.00	1722.00	1420.00
ENSG00000051009_FAM160A2	1308.00	1073.00	1097.00	1763.00	849.00	1499.00	1158.00
ENSG00000051108_HERPUD1	3546.00	5457.00	4984.00	4425.00	4518.00	6534.00	5783.00
ENSG00000051128_HOMER3	421.00	481.00	530.00	807.00	353.00	548.00	490.00
ENSG00000051180_RAD51	26.00	39.00	32.00	30.00	35.00	49.00	60.00
ENSG00000051382_PIK3CB	794.00	1297.00	1225.00	1102.00	1146.00	1660.00	1581.00
ENSG00000051523_CYBA	13304.00	12367.00	12666.00	15067.00	8216.00	13554.00	11502.00
ENSG00000051596_THOC3	522.06	534.07	457.12	494.44	504.30	692.43	549.71
ENSG00000051620_HEBP2	1462.00	1647.00	1574.00	2346.00	1336.00	2189.00	1913.00
ENSG00000051825_MPHOSPH9	380.92	455.23	405.40	613.63	302.00	470.77	500.44
ENSG00000052126_PLEKHA5	120.00	155.00	148.00	150.00	117.00	218.00	205.00
ENSG00000052723_SIKE1	594.00	672.00	628.00	866.00	523.00	802.00	693.00
ENSG00000052749_RRP12	1503.00	1271.00	1426.00	1592.00	948.00	1520.00	1357.00
ENSG00000052795_FNIP2	745.00	934.00	964.00	827.00	715.00	1027.00	929.00
ENSG00000052802_MSMO1	176.00	226.00	164.00	208.00	115.00	218.00	171.00
ENSG00000052841_TTC17	2744.00	2928.00	2715.00	3760.00	2305.00	3311.00	2921.00
ENSG00000053254_FOXN3	6704.00	10619.00	9467.21	11546.00	8301.00	12537.00	11505.00
ENSG00000053371_AKR7A2	1089.00	1234.99	1238.99	1621.00	983.00	1488.00	1459.00
ENSG00000053372_MRTO4	685.00	461.00	505.00	728.00	468.00	659.00	563.00
ENSG00000053501_USE1	494.00	443.00	352.00	597.00	395.00	587.00	522.00
ENSG00000053770_AP5M1	581.00	747.00	694.00	993.00	475.00	725.00	659.00
ENSG00000053900_ANAPC4	439.00	386.00	327.00	514.00	331.00	416.00	326.00
ENSG00000053918_KCNQ1	2112.00	2395.00	2642.00	3512.00	1971.00	3360.00	2969.00
ENSG00000054116_TRAPPC3	1849.00	1715.00	1487.00	2217.00	1343.00	1877.00	1777.00
ENSG00000054118_THRAP3	5566.00	7199.00	6493.00	5905.00	4862.00	7508.00	6755.00
ENSG00000054148_PHPT1	854.00	872.00	730.00	1170.00	555.00	1092.00	826.00
ENSG00000054219_LY75	3578.18	4440.54	3730.68	5687.73	3076.49	4983.53	4608.35
ENSG00000054267_ARID4B	1581.76	2205.27	1930.86	2656.79	1439.66	2218.37	2099.76
ENSG00000054277_OPN3	1163.28	1081.48	917.33	1458.87	752.48	1229.45	1079.06
ENSG00000054282_SDCCAG8	551.00	474.00	524.00	657.00	378.00	601.00	561.00
ENSG00000054392_HHAT	116.00	154.00	149.00	166.00	132.00	221.00	248.00
ENSG00000054523_KIF1B	737.39	1120.77	1115.53	1132.00	805.30	1233.00	1120.97
ENSG00000054611_TBC1D22A	1777.00	1993.00	1938.00	2462.00	1419.00	2328.00	1922.00
ENSG00000054654_SYNE2	4443.00	5673.00	5343.00	9627.00	3786.00	5261.00	5364.00
ENSG00000054793_ATP9A	629.00	782.00	697.00	821.00	486.00	714.00	702.00
ENSG00000054965_FAM168A	1640.00	2187.00	2180.00	2521.00	1648.00	2420.00	2282.00
ENSG00000054967_RELT	1595.00	1315.00	1311.00	2004.00	873.00	1480.00	1246.00
ENSG00000054983_GALC	1608.00	1852.00	1758.00	1982.00	1285.00	1928.00	1717.00
ENSG00000055044_NOP58	1231.00	1063.00	880.00	1499.00	815.00	1285.00	1116.00
ENSG00000055070_SZRD1	6337.00	8992.00	8930.00	7997.00	6771.00	10489.00	9156.00
ENSG00000055118_KCNH2	58.00	95.00	83.00	202.00	102.00	150.00	151.00
ENSG00000055130_CUL1	2535.00	2787.00	2548.00	2814.00	1838.00	2717.00	2395.00
ENSG00000055147_FAM114A2	491.00	460.00	467.00	607.00	346.00	587.00	563.00
ENSG00000055163_CYFIP2	13363.00	17567.00	16881.00	18371.00	13827.00	19747.00	19295.00
ENSG00000055208_TAB2	3942.00	5591.00	4961.00	6508.00	4978.00	6995.00	6662.00
ENSG00000055211_GINM1	768.00	778.00	712.00	973.00	488.00	698.00	592.00
ENSG00000055332_EIF2AK2	1486.00	2215.00	1964.00	2182.00	1261.00	1946.00	1720.00
ENSG00000055483_USP36	1591.00	2060.00	1895.00	2206.00	1759.00	2543.00	2370.00
ENSG00000055609_KMT2C	2643.00	2909.00	3022.00	4752.00	2177.94	3252.00	3437.00
ENSG00000055917_PUM2	4645.00	5624.00	5158.00	6632.00	4210.00	6246.00	5913.00
ENSG00000055950_MRPL43	1006.00	965.00	932.00	1299.00	731.00	1276.00	1077.00
ENSG00000055955_ITIH4	91.28	10.29	17.31	55.28	23.59	23.95	24.00
ENSG00000055957_ITIH1	20.00	18.00	20.00	28.00	12.00	29.00	24.00
ENSG00000056050_HPF1	398.00	348.00	258.00	462.00	258.00	379.00	345.00
ENSG00000056097_ZFR	1938.00	3209.00	3033.00	3090.00	2625.00	3633.00	3638.00
ENSG00000056558_TRAF1	469.00	745.00	772.00	892.00	623.00	1084.00	935.00
ENSG00000056586_RC3H2	1272.00	1520.00	1480.00	2297.00	1155.00	1730.00	1552.00
ENSG00000056972_TRAF3IP2	540.00	616.00	685.00	840.00	786.00	1020.00	924.00
ENSG00000057252_SOAT1	1834.00	1569.00	1431.00	2046.00	985.00	1559.00	1413.00
ENSG00000057294_PKP2	48.00	75.00	75.00	95.47	84.00	96.00	110.75
ENSG00000057608_GDI2	14861.87	14735.58	13220.36	17038.81	10856.83	15997.73	14318.40
ENSG00000057657_PRDM1	2953.00	3923.00	3883.00	3291.00	2487.00	3670.00	3362.00
ENSG00000057663_ATG5	934.00	1048.00	897.00	1157.00	850.00	1225.00	1025.00
ENSG00000057704_TMCC3	1277.00	2030.00	2004.00	1251.00	1195.00	1712.00	1715.00
ENSG00000057757_PITHD1	1363.00	1550.00	1430.00	1555.00	1175.00	1918.00	1595.00
ENSG00000057935_MTA3	362.00	404.00	400.00	513.00	426.00	666.00	512.00
ENSG00000058056_USP13	294.00	418.00	338.00	495.00	368.00	510.00	505.00
ENSG00000058063_ATP11B	2873.00	3819.00	3635.00	4617.00	2916.00	4323.00	3925.00
ENSG00000058091_CDK14	177.00	322.00	284.00	393.00	210.00	336.00	329.00
ENSG00000058262_SEC61A1	8014.00	9021.00	8729.00	9548.00	6640.00	10097.00	9264.00
ENSG00000058272_PPP1R12A	1464.00	1672.00	1514.00	2135.00	1056.00	1699.00	1478.00
ENSG00000058453_CROCC	623.00	573.37	660.95	868.04	428.43	690.51	583.90
ENSG00000058600_POLR3E	501.00	546.00	536.00	687.00	478.00	610.00	532.00
ENSG00000058668_ATP2B4	7696.00	10052.00	9600.00	10877.00	6500.00	9504.00	9216.00
ENSG00000058673_ZC3H11A	4177.83	4408.61	3919.36	6028.49	3695.49	5618.98	4634.92
ENSG00000058729_RIOK2	392.00	529.00	484.00	593.00	405.00	661.00	491.00
ENSG00000058799_YIPF1	887.00	891.00	838.00	1170.00	674.00	1086.00	881.00
ENSG00000058804_NDC1	524.00	610.00	489.00	626.00	421.00	554.00	492.00
ENSG00000058866_DGKG	232.00	350.00	311.00	420.00	252.00	461.24	416.00
ENSG00000059122_FLYWCH1	613.00	580.00	589.00	854.00	412.00	608.00	605.00
ENSG00000059145_UNKL	226.00	178.00	154.00	348.00	169.00	282.00	245.00
ENSG00000059377_TBXAS1	6499.00	6261.00	6143.00	6792.00	3824.00	5916.00	5321.00
ENSG00000059378_PARP12	1076.00	1281.00	1419.00	1307.00	846.00	1297.00	1159.00
ENSG00000059573_ALDH18A1	995.00	1121.00	1075.00	1175.00	786.00	1142.00	1114.00
ENSG00000059588_TARBP1	459.00	409.00	377.00	579.00	312.00	466.00	433.00
ENSG00000059691_GATB	489.00	459.00	453.00	599.00	333.00	570.00	466.00
ENSG00000059728_MXD1	1694.37	3895.31	3625.50	1861.76	2358.12	3686.48	3201.36
ENSG00000059758_CDK17	782.00	1011.00	984.00	1089.00	703.00	1117.00	1064.00
ENSG00000059769_DNAJC25	86.00	86.00	72.00	128.21	61.00	105.00	92.23
ENSG00000059804_SLC2A3	5429.84	11539.00	11299.77	6393.00	8435.00	12554.97	11674.96
ENSG00000059915_PSD	36.00	56.00	74.00	90.00	50.00	108.00	120.00
ENSG00000060069_CTDP1	1355.00	1375.00	1370.00	1694.00	963.00	1540.00	1344.00
ENSG00000060138_YBX3	4076.00	3437.00	3284.00	4428.00	2364.00	3804.00	3216.00
ENSG00000060237_WNK1	6544.00	8688.00	8201.00	9828.00	6351.00	8880.00	9100.00
ENSG00000060339_CCAR1	959.00	851.00	865.00	1175.00	602.00	1051.00	918.00
ENSG00000060491_OGFR	3142.00	3091.00	3045.00	4297.00	1925.00	3373.00	2890.00
ENSG00000060558_GNA15	941.00	1141.00	1053.00	1455.00	804.00	1478.00	1204.00
ENSG00000060642_PIGV	361.00	274.00	294.00	330.00	237.00	324.00	287.00
ENSG00000060656_PTPRU	22.00	26.00	20.00	37.00	14.00	54.00	24.00
ENSG00000060688_SNRNP40	746.00	856.00	905.00	854.00	771.00	1048.00	907.00
ENSG00000060749_QSER1	460.00	448.00	350.00	655.00	301.00	406.00	328.00
ENSG00000060762_MPC1	825.00	860.00	913.00	1320.00	698.00	975.00	792.00
ENSG00000060971_ACAA1	2710.00	2735.00	2650.00	3208.00	2045.00	2969.00	2732.00
ENSG00000060982_BCAT1	475.00	528.00	571.00	433.00	255.00	393.00	360.00
ENSG00000061273_HDAC7	2331.00	2318.00	2302.00	3734.00	1826.00	3070.00	2674.00
ENSG00000061676_NCKAP1	55.00	72.00	63.00	89.00	73.00	113.00	88.00
ENSG00000061794_MRPS35	1104.00	1214.00	1044.00	1306.00	852.00	1341.00	1138.00
ENSG00000061918_GUCY1B1	141.00	202.00	191.00	107.00	171.00	265.00	213.00
ENSG00000061936_SFSWAP	1368.00	1580.00	1447.00	1781.00	1171.00	1809.00	1705.00
ENSG00000061938_TNK2	2317.00	2492.00	2445.00	3391.00	1756.00	2988.00	2475.00
ENSG00000061987_MON2	680.00	857.00	724.00	1229.00	586.00	891.00	817.00
ENSG00000062194_GPBP1	3254.00	3207.00	2780.00	4147.00	2350.00	3465.00	3174.00
ENSG00000062282_DGAT2	628.00	718.00	662.00	603.00	431.00	693.00	619.00
ENSG00000062485_CS	5294.57	5695.43	5843.63	6573.62	4661.17	6898.67	6373.57
ENSG00000062524_LTK	121.00	165.00	213.00	113.00	196.00	254.00	245.00
ENSG00000062582_MRPS24	831.00	906.22	952.00	1219.69	773.00	1303.00	1045.00
ENSG00000062598_ELMO2	2033.00	2131.00	2077.00	2162.00	1655.00	2379.00	2229.00
ENSG00000062650_WAPL	2438.00	3476.00	3171.00	3744.00	2739.00	3905.00	3716.00
ENSG00000062716_VMP1	3973.00	4741.00	4569.00	4409.00	2737.00	4190.00	3777.00
ENSG00000062725_APPBP2	580.00	798.00	693.00	950.00	625.00	863.00	794.00
ENSG00000062822_POLD1	425.00	556.00	516.00	625.86	378.01	690.87	527.00
ENSG00000063046_EIF4B	33820.85	41203.60	39275.84	47697.82	36810.09	54952.55	51349.03
ENSG00000063127_SLC6A16	78.00	49.00	40.00	59.00	47.00	76.00	76.00
ENSG00000063169_BICRA	464.00	619.00	712.00	829.00	489.00	827.00	715.00
ENSG00000063176_SPHK2	444.00	470.00	405.00	550.00	268.00	466.00	442.00
ENSG00000063177_RPL18	35395.00	35223.00	35166.00	50563.00	34298.00	54943.00	48636.00
ENSG00000063180_CA11	218.00	206.00	263.00	351.00	175.00	361.00	281.00
ENSG00000063241_ISOC2	397.00	369.00	341.00	415.00	237.00	333.00	301.00
ENSG00000063244_U2AF2	4769.00	5700.00	5691.00	6582.00	4345.00	6870.00	5831.00
ENSG00000063245_EPN1	2269.00	2547.00	2637.00	3598.00	1727.00	3015.00	2380.23
ENSG00000063322_MED29	2009.00	2354.00	2201.00	2517.00	1640.00	2563.00	2348.00
ENSG00000063587_ZNF275	481.00	443.00	517.00	696.00	452.00	576.00	647.00
ENSG00000063601_MTMR1	1219.00	1380.00	1450.00	1714.00	1078.00	1475.00	1380.00
ENSG00000063761_ADCK1	203.00	270.00	289.00	382.00	201.00	241.00	220.00
ENSG00000063854_HAGH	962.00	1095.00	1027.00	1292.00	770.00	1286.00	1048.00
ENSG00000063978_RNF4	2720.59	3321.01	3169.82	3046.00	2567.31	3871.76	3596.34
ENSG00000064012_CASP8	1972.00	1259.00	1026.00	2095.00	854.00	1303.00	1198.00
ENSG00000064102_INTS13	292.00	180.00	250.00	254.00	130.00	216.00	224.00
ENSG00000064115_TM7SF3	1533.00	1739.00	1650.00	2060.00	1274.00	1949.00	1718.00
ENSG00000064199_SPA17	52.00	76.00	32.00	78.00	31.00	46.00	43.00
ENSG00000064201_TSPAN32	818.00	713.00	785.00	886.00	496.00	743.00	740.00
ENSG00000064225_ST3GAL6	69.00	60.00	78.00	93.00	55.00	111.00	78.00
ENSG00000064313_TAF2	503.00	470.00	400.00	605.00	313.00	476.00	421.00
ENSG00000064393_HIPK2	4166.00	5653.00	5733.00	6484.00	3654.00	5168.00	5332.00
ENSG00000064419_TNPO3	1593.00	1863.00	1669.00	2037.00	1439.00	2050.00	1993.00
ENSG00000064489_BORCS8-MEF2B	90.51	127.41	87.28	106.92	46.70	124.78	151.44
ENSG00000064490_RFXANK	1037.00	1256.00	1184.00	1523.00	1054.00	1489.00	1336.00
ENSG00000064545_TMEM161A	309.00	391.00	421.00	466.00	346.00	530.00	428.00
ENSG00000064547_LPAR2	409.00	541.00	553.00	501.00	559.00	953.00	781.00
ENSG00000064601_CTSA	7746.00	7509.00	7747.00	8896.00	5753.00	9130.00	7883.00
ENSG00000064607_SUGP2	939.00	642.00	667.00	920.00	444.00	598.00	572.00
ENSG00000064651_SLC12A2	272.00	330.00	253.00	417.00	179.00	328.00	288.00
ENSG00000064652_SNX24	88.00	97.00	65.00	141.00	63.00	93.00	69.00
ENSG00000064666_CNN2	11702.00	13860.00	13476.00	16494.00	12099.00	19622.00	16745.00
ENSG00000064687_ABCA7	1116.00	1570.00	1341.00	2166.00	1300.00	2066.00	1787.00
ENSG00000064703_DDX20	307.00	404.00	402.00	491.00	400.00	607.00	534.00
ENSG00000064726_BTBD1	1861.00	1974.00	1603.00	2453.00	1353.00	2117.00	1820.00
ENSG00000064763_FAR2	296.00	439.00	471.00	404.00	385.00	676.00	628.00
ENSG00000064886_CHI3L2	665.00	595.00	649.00	846.00	593.00	865.00	856.00
ENSG00000064932_SBNO2	1087.00	1308.00	1259.00	1660.00	788.00	1427.00	1354.00
ENSG00000064933_PMS1	238.00	184.00	137.00	260.00	160.00	195.00	192.00
ENSG00000064961_HMG20B	1082.00	1175.00	1234.00	1546.00	888.00	1415.00	1187.00
ENSG00000064989_CALCRL	111.00	84.00	56.00	133.00	53.00	72.00	65.00
ENSG00000064995_TAF11	522.00	435.00	378.00	773.00	283.00	457.00	400.00
ENSG00000064999_ANKS1A	567.00	735.00	630.00	699.00	449.00	748.00	752.00
ENSG00000065000_AP3D1	3648.00	4043.00	4044.00	5056.00	2995.00	4559.00	4173.00
ENSG00000065029_ZNF76	727.00	912.00	918.00	1088.00	681.00	1109.00	970.00
ENSG00000065054_SLC9A3R2	97.00	62.00	83.00	100.00	55.00	72.00	60.00
ENSG00000065057_NTHL1	201.00	221.00	186.00	328.00	166.00	267.00	207.00
ENSG00000065060_UHRF1BP1	918.00	1450.00	1299.00	1703.00	1079.00	1482.00	1498.00
ENSG00000065135_GNAI3	3301.00	4165.00	3781.00	4042.00	2724.00	4325.00	3699.00
ENSG00000065150_IPO5	3166.00	3814.00	3629.00	4614.98	3257.00	4573.00	4406.00
ENSG00000065154_OAT	1669.00	2011.00	1955.00	2389.00	1578.00	2440.00	1867.00
ENSG00000065183_WDR3	595.00	734.00	674.00	660.00	589.00	990.00	837.00
ENSG00000065243_PKN2	426.00	438.00	441.00	550.00	258.00	384.00	348.00
ENSG00000065268_WDR18	415.00	361.00	399.00	513.00	269.00	389.00	405.00
ENSG00000065308_TRAM2	1007.00	1519.00	1436.00	1470.00	1027.00	1639.00	1474.00
ENSG00000065357_DGKA	2631.00	3135.00	2813.00	4145.00	3209.00	4613.00	4165.00
ENSG00000065361_ERBB3	22.00	36.00	26.00	12.00	14.00	34.00	32.00
ENSG00000065413_ANKRD44	2305.00	2850.00	2855.00	3651.00	2138.00	3277.00	3122.00
ENSG00000065427_KARS1	6475.00	7219.00	6743.00	7631.00	5739.00	8579.00	7673.00
ENSG00000065457_ADAT1	361.00	552.00	550.00	591.00	409.00	619.00	611.00
ENSG00000065485_PDIA5	279.00	261.00	254.00	409.00	218.00	234.00	250.00
ENSG00000065491_TBC1D22B	534.00	584.00	586.00	685.00	490.00	736.00	760.00
ENSG00000065518_NDUFB4	1708.00	1342.00	1288.00	1895.00	1016.99	1585.99	1450.00
ENSG00000065526_SPEN	3850.00	7141.00	6847.00	7350.00	4903.00	7163.00	7329.00
ENSG00000065534_MYLK	38.00	239.00	184.00	160.00	221.00	297.00	315.00
ENSG00000065548_ZC3H15	1714.00	1755.00	1450.00	2015.00	1312.00	1994.00	1607.00
ENSG00000065559_MAP2K4	1165.97	951.90	905.82	1250.93	695.98	1068.97	900.00
ENSG00000065600_PACC1	389.00	388.00	284.00	478.00	232.00	399.00	424.00
ENSG00000065613_SLK	1956.00	2510.00	2461.00	3037.00	1854.00	2908.00	2668.00
ENSG00000065615_CYB5R4	1694.00	2193.00	2065.00	2682.00	1520.00	2216.00	1894.00
ENSG00000065618_COL17A1	6.00	116.00	98.00	0.00	253.00	413.00	369.00
ENSG00000065665_SEC61A2	51.00	19.00	47.00	52.00	38.00	54.00	39.00
ENSG00000065675_PRKCQ	1271.00	1770.00	1616.00	1467.00	1540.00	2204.00	2101.00
ENSG00000065717_TLE2	125.00	179.00	232.00	299.00	226.00	383.00	340.00
ENSG00000065802_ASB1	1043.00	1239.00	1191.00	1350.00	1055.00	1640.00	1442.00
ENSG00000065809_FAM107B	8131.00	11028.00	10315.00	12653.00	9090.00	14476.00	12661.00
ENSG00000065882_TBC1D1	3149.00	3709.00	3681.00	4529.00	2803.00	4126.00	3624.00
ENSG00000065883_CDK13	1516.00	1635.00	1633.00	2175.00	1280.00	1920.00	1733.00
ENSG00000065911_MTHFD2	1237.00	1658.00	1423.00	1346.00	1013.00	1661.00	1430.00
ENSG00000065923_SLC9A7	495.00	639.00	660.00	965.00	601.00	831.00	839.00
ENSG00000065970_FOXJ2	1326.00	1827.00	1759.00	1886.00	1393.00	1993.00	1940.00
ENSG00000065978_YBX1	24161.60	23849.75	22398.42	28883.98	18158.68	27978.60	25587.18
ENSG00000065989_PDE4A	1588.00	1957.00	2021.00	1599.00	980.00	1639.00	1443.00
ENSG00000066027_PPP2R5A	2621.00	2454.00	2253.00	3173.00	1525.00	2339.00	2010.00
ENSG00000066044_ELAVL1	1687.00	1779.00	1733.00	1849.00	1289.00	2008.00	1794.00
ENSG00000066056_TIE1	106.00	105.00	86.00	87.00	59.00	82.00	109.00
ENSG00000066084_DIP2B	1184.00	1878.00	1705.00	2133.00	1436.00	2209.00	2126.00
ENSG00000066117_SMARCD1	2157.00	2536.00	2535.00	2721.00	2126.00	2951.00	3001.00
ENSG00000066135_KDM4A	1355.00	1451.00	1503.00	1596.00	1201.00	1598.27	1585.00
ENSG00000066136_NFYC	1775.00	2285.00	1996.00	2524.00	1511.00	2378.00	2196.00
ENSG00000066294_CD84	1609.00	1689.00	1738.00	2575.00	1412.00	1919.00	1981.00
ENSG00000066322_ELOVL1	2733.00	2427.00	2541.00	3014.00	1884.00	2755.00	2617.00
ENSG00000066336_SPI1	9191.00	10463.00	10381.00	12281.00	6476.00	10448.00	9277.00
ENSG00000066379_ZNRD1	546.00	410.00	477.00	671.00	354.00	542.00	454.00
ENSG00000066422_ZBTB11	571.00	700.00	547.00	798.00	482.00	694.00	716.00
ENSG00000066427_ATXN3	396.00	358.00	346.00	536.00	265.00	455.00	338.00
ENSG00000066455_GOLGA5	990.00	1016.00	921.00	1391.00	782.00	1165.00	1082.00
ENSG00000066557_LRRC40	110.00	148.00	99.00	146.00	80.00	139.00	129.00
ENSG00000066583_ISOC1	337.00	374.00	341.00	384.00	254.00	414.00	327.00
ENSG00000066651_TRMT11	70.00	59.00	47.00	116.00	57.00	62.00	70.00
ENSG00000066654_THUMPD1	1407.00	1982.00	1774.00	1992.00	1540.00	2304.00	1952.00
ENSG00000066697_MSANTD3	394.00	353.00	277.00	411.00	304.00	418.00	376.00
ENSG00000066739_ATG2B	712.00	685.00	753.00	1029.00	559.00	734.00	716.00
ENSG00000066777_ARFGEF1	2102.00	2256.00	2038.00	2752.00	1772.00	2331.00	2242.00
ENSG00000066827_ZFAT	497.00	642.00	625.00	469.00	496.00	749.00	673.00
ENSG00000066855_MTFR1	155.00	155.00	109.00	174.00	93.00	174.00	149.00
ENSG00000066923_STAG3	134.63	118.27	89.38	83.00	72.61	93.39	86.17
ENSG00000066926_FECH	989.00	1034.00	911.00	1192.00	851.00	1156.00	1104.00
ENSG00000066933_MYO9A	740.00	1168.00	908.00	1450.00	853.00	1268.00	1197.00
ENSG00000067048_DDX3Y	2185.00	2851.00	2808.17	3553.00	2300.00	3466.00	3089.00
ENSG00000067057_PFKP	1534.00	1755.00	1667.00	1719.00	1306.00	1916.88	1769.78
ENSG00000067064_IDI1	1128.00	1406.00	1168.00	1262.00	874.00	1560.00	1237.00
ENSG00000067066_SP100	5026.81	4672.91	4172.83	5956.82	3455.64	5186.48	4728.93
ENSG00000067082_KLF6	8581.00	7131.00	6452.00	12907.00	4652.00	7874.00	6786.00
ENSG00000067113_PLPP1	57.00	65.00	94.00	80.00	70.00	105.00	131.00
ENSG00000067141_NEO1	424.00	495.00	527.00	708.00	494.00	745.00	755.00
ENSG00000067167_TRAM1	3765.00	5551.00	5435.00	6279.00	3743.00	6011.00	5329.00
ENSG00000067182_TNFRSF1A	3659.00	3132.00	3319.00	4028.00	2184.00	3240.00	2997.00
ENSG00000067191_CACNB1	191.00	125.00	135.00	174.00	83.00	137.00	139.00
ENSG00000067208_EVI5	465.00	479.00	469.00	672.00	284.00	475.00	475.00
ENSG00000067221_STOML1	223.00	228.00	180.00	328.00	185.00	308.00	221.00
ENSG00000067225_PKM	28544.00	30145.00	30292.00	35874.00	25062.00	38600.00	33714.00
ENSG00000067248_DHX29	502.00	560.00	473.00	720.00	398.00	641.00	502.00
ENSG00000067334_DNTTIP2	1540.00	2622.00	2191.00	1976.00	1872.00	2703.00	2391.00
ENSG00000067365_METTL22	183.00	217.00	217.00	343.00	149.00	271.00	235.00
ENSG00000067369_TP53BP1	719.00	1014.00	1001.00	1139.00	657.00	1112.00	1134.00
ENSG00000067445_TRO	52.00	37.00	37.00	64.00	32.00	68.00	42.00
ENSG00000067533_RRP15	332.00	288.00	316.00	430.00	196.00	403.00	385.00
ENSG00000067560_RHOA	37309.00	36341.00	33484.00	42074.00	25254.00	39051.00	34617.00
ENSG00000067596_DHX8	2071.00	2806.00	2661.00	2601.00	2087.00	3327.00	3089.00
ENSG00000067601_PMS2P4	38.72	54.63	49.97	61.57	67.00	72.16	52.00
ENSG00000067606_PRKCZ	225.00	296.00	270.00	380.00	211.00	380.00	302.00
ENSG00000067646_ZFY	337.00	494.00	449.99	545.00	398.00	593.00	451.00
ENSG00000067704_IARS2	2801.00	3073.00	2854.00	3798.00	2365.00	3422.00	3329.00
ENSG00000067829_IDH3G	2070.00	2130.00	2090.00	2465.00	1500.00	2352.00	1907.00
ENSG00000067836_ROGDI	1288.00	1303.08	1414.50	2134.26	962.00	1569.00	1400.00
ENSG00000067840_PDZD4	1373.00	1293.00	1346.00	1767.00	1009.00	1591.00	1355.00
ENSG00000067900_ROCK1	2610.94	2325.64	1929.34	3636.27	1594.61	2270.18	2207.31
ENSG00000067955_CBFB	1918.00	2290.00	2178.00	2808.00	1769.00	2835.00	2251.00
ENSG00000067992_PDK3	2047.00	2663.00	2659.00	3220.00	1919.00	2988.00	2673.00
ENSG00000068001_HYAL2	260.00	278.00	339.00	352.00	228.00	268.00	264.00
ENSG00000068024_HDAC4	689.00	1008.00	910.00	1167.00	713.00	1024.00	1033.00
ENSG00000068028_RASSF1	2377.00	1978.00	2025.00	2938.00	1440.00	2221.00	2005.00
ENSG00000068079_IFI35	1831.00	1672.00	1673.00	1927.00	968.00	1576.00	1405.00
ENSG00000068097_HEATR6	542.00	557.00	544.00	799.00	480.00	807.00	596.00
ENSG00000068120_COASY	1823.00	1778.00	1755.00	2428.00	1296.00	2063.00	1682.00
ENSG00000068305_MEF2A	1753.00	1601.00	1502.00	2552.00	1154.00	1823.00	1745.00
ENSG00000068308_OTUD5	2247.00	2731.00	2745.00	2807.00	1894.00	2917.00	2722.00
ENSG00000068323_TFE3	2375.00	2702.00	2795.00	3092.00	1700.00	2857.00	2407.00
ENSG00000068354_TBC1D25	968.44	1265.90	1448.00	1240.00	971.00	1596.00	1371.00
ENSG00000068366_ACSL4	2299.00	2717.00	2428.00	3015.00	1601.00	2463.00	2318.00
ENSG00000068383_INPP5A	295.00	437.00	447.00	545.00	372.00	563.00	551.00
ENSG00000068394_GPKOW	1012.00	955.00	853.00	1084.00	641.00	1058.00	886.00
ENSG00000068400_GRIPAP1	1254.00	1273.00	1089.00	1589.00	846.00	1335.00	1215.00
ENSG00000068438_FTSJ1	1049.00	1063.00	1013.00	1145.00	761.00	1299.00	1087.00
ENSG00000068489_PRR11	383.00	527.04	521.75	535.00	331.00	548.98	468.00
ENSG00000068650_ATP11A	1842.00	2547.00	2350.00	3268.00	1523.00	2275.00	2414.00
ENSG00000068654_POLR1A	986.00	893.00	886.00	1380.00	557.00	861.00	941.00
ENSG00000068697_LAPTM4A	4444.00	4414.00	3944.00	5506.00	2892.00	4681.00	4008.00
ENSG00000068724_TTC7A	4236.00	4742.00	4859.00	6272.00	3307.00	5115.00	4769.00
ENSG00000068745_IP6K2	1098.00	1331.00	1256.00	1465.00	1173.00	1818.00	1512.00
ENSG00000068784_SRBD1	803.00	880.00	907.00	900.00	614.00	871.00	774.00
ENSG00000068796_KIF2A	3532.00	4747.00	4302.00	5511.00	3805.00	5590.00	5089.00
ENSG00000068831_RASGRP2	4262.00	4697.00	5115.00	5824.00	3609.00	5973.00	4982.00
ENSG00000068878_PSME4	1307.00	1158.00	974.00	1606.00	884.00	1226.00	1170.00
ENSG00000068885_IFT80	210.00	247.36	201.00	349.00	183.00	246.80	238.00
ENSG00000068903_SIRT2	2555.00	3034.00	3117.00	3133.00	2079.00	3388.00	2831.00
ENSG00000068912_ERLEC1	1359.00	1359.00	1235.00	1497.00	961.00	1456.00	1305.00
ENSG00000068971_PPP2R5B	527.00	516.00	517.00	700.00	366.00	562.00	545.00
ENSG00000069020_MAST4	196.00	464.00	438.00	571.00	480.00	696.00	664.00
ENSG00000069188_SDK2	222.00	308.00	274.00	648.00	304.00	451.00	433.00
ENSG00000069248_NUP133	1041.00	1039.00	794.00	1277.00	720.00	1079.00	1004.00
ENSG00000069275_NUCKS1	3726.00	4670.00	4240.00	5187.00	3625.00	5777.00	5125.00
ENSG00000069329_VPS35	3050.00	3590.00	3328.99	3446.00	2443.00	3530.00	3007.00
ENSG00000069345_DNAJA2	1596.00	1672.00	1553.00	1775.00	1176.00	1946.00	1603.00
ENSG00000069399_BCL3	1130.00	2081.00	2165.00	1661.00	1438.00	2298.00	2077.00
ENSG00000069424_KCNAB2	8296.00	9581.00	9608.00	10714.00	6274.00	10088.00	9030.00
ENSG00000069493_CLEC2D	1969.73	2149.86	1816.08	2781.49	1638.75	2631.47	2334.20
ENSG00000069509_FUNDC1	234.00	173.00	155.00	268.00	107.00	149.00	184.00
ENSG00000069667_RORA	1013.00	2043.00	1760.00	2101.00	1502.00	2232.00	2045.00
ENSG00000069702_TGFBR3	4100.00	5615.00	5223.00	5265.00	3568.00	4864.00	4975.00
ENSG00000069849_ATP1B3	3266.00	2996.00	2893.00	2738.00	1802.00	2917.00	2297.00
ENSG00000069869_NEDD4	123.00	239.00	196.00	189.00	166.00	226.00	197.00
ENSG00000069943_PIGB	163.00	147.00	196.00	248.00	130.00	170.00	195.00
ENSG00000069956_MAPK6	627.00	1022.00	1093.00	1020.00	782.00	1142.00	1029.00
ENSG00000069966_GNB5	753.00	972.00	902.00	1102.00	815.00	1279.00	1182.00
ENSG00000069974_RAB27A	4133.00	5015.42	4871.54	5470.00	3249.00	5271.04	4646.94
ENSG00000069998_HDHD5	1304.00	1311.00	1234.00	1726.00	1063.00	1689.00	1484.00
ENSG00000070010_UFD1	1414.00	1481.00	1502.00	1749.00	1169.00	1682.00	1602.00
ENSG00000070031_SCT	6.00	12.00	7.00	13.00	11.00	13.00	11.00
ENSG00000070047_PHRF1	1087.00	1514.00	1469.00	1656.00	1104.00	1738.00	1632.00
ENSG00000070061_ELP1	871.00	1047.00	967.00	1233.00	798.00	1189.00	1169.00
ENSG00000070081_NUCB2	1663.00	2068.00	1927.00	2168.00	1931.00	2694.00	2481.00
ENSG00000070087_PFN2	66.00	73.00	84.00	98.00	80.00	151.00	111.00
ENSG00000070190_DAPP1	1411.00	1209.00	1108.00	2058.00	860.00	1318.00	1262.00
ENSG00000070214_SLC44A1	1580.00	2002.00	1810.00	2390.00	1615.00	2436.00	2191.00
ENSG00000070269_TMEM260	384.00	476.00	380.00	583.00	334.00	441.00	476.00
ENSG00000070366_SMG6	1039.00	1389.00	1394.00	1524.00	1114.00	1720.00	1544.00
ENSG00000070367_EXOC5	883.00	1090.00	940.96	1336.00	682.00	1107.00	1000.00
ENSG00000070371_CLTCL1	156.00	208.00	168.00	152.00	244.00	333.00	285.00
ENSG00000070404_FSTL3	102.00	116.00	114.00	160.00	102.00	162.00	153.00
ENSG00000070413_DGCR2	2833.00	3069.00	3240.00	3627.00	2258.00	3825.00	3456.00
ENSG00000070423_RNF126	982.00	1331.00	1281.00	1516.00	915.00	1585.00	1369.00
ENSG00000070444_MNT	1042.00	1997.00	2119.00	1567.00	1517.00	2433.00	2121.00
ENSG00000070476_ZXDC	941.00	967.00	870.00	1176.00	862.00	1221.00	1183.00
ENSG00000070495_JMJD6	622.00	800.00	754.00	795.00	701.00	1062.00	1018.00
ENSG00000070501_POLB	449.00	352.00	362.00	458.00	250.00	390.00	337.00
ENSG00000070526_ST6GALNAC1	1.00	14.00	11.00	8.00	18.00	29.00	14.00
ENSG00000070540_WIPI1	542.00	465.00	475.00	550.00	342.00	491.00	414.00
ENSG00000070610_GBA2	1486.00	1234.00	1381.00	1748.00	916.00	1358.00	1393.00
ENSG00000070614_NDST1	1979.00	2431.00	2421.00	2884.00	1675.00	2580.00	2399.00
ENSG00000070669_ASNS	244.74	285.39	276.79	323.30	259.91	394.33	284.41
ENSG00000070718_AP3M2	280.00	309.00	270.00	357.00	271.00	419.00	351.00
ENSG00000070731_ST6GALNAC2	126.00	188.27	169.37	195.80	99.85	180.00	134.53
ENSG00000070756_PABPC1	91547.93	92294.89	85027.87	119407.89	76406.60	115765.92	102000.11
ENSG00000070759_TESK2	228.00	356.00	378.00	498.00	353.00	464.00	552.00
ENSG00000070761_CFAP20	434.00	499.00	487.00	566.00	412.00	685.00	582.00
ENSG00000070770_CSNK2A2	2264.00	2438.00	2159.00	2839.00	1839.00	2786.00	2693.00
ENSG00000070785_EIF2B3	465.00	362.00	333.00	385.00	277.00	416.00	345.00
ENSG00000070814_TCOF1	1777.00	1928.00	1997.00	2202.00	1496.00	2115.00	1864.00
ENSG00000070831_CDC42	18749.35	22275.71	20336.01	22140.92	15892.27	25152.50	20971.64
ENSG00000070882_OSBPL3	576.00	714.00	630.00	802.00	533.00	797.00	662.00
ENSG00000070950_RAD18	333.00	543.00	458.00	545.00	414.00	593.00	552.00
ENSG00000070961_ATP2B1	2026.00	2135.00	1824.00	2535.00	1395.00	2109.00	1913.00
ENSG00000071051_NCK2	1566.00	2367.00	2361.00	2975.00	2399.00	3856.00	3290.00
ENSG00000071054_MAP4K4	5391.00	7166.00	6542.00	7571.00	5846.00	8416.00	7588.00
ENSG00000071073_MGAT4A	2068.00	3732.00	3430.00	3582.00	3135.00	4916.00	4443.00
ENSG00000071082_RPL31	43770.57	42317.59	39219.14	58403.59	41462.97	65572.78	57406.98
ENSG00000071127_WDR1	15687.00	18497.00	18044.00	18478.00	13763.00	20854.00	18490.00
ENSG00000071189_SNX13	508.00	703.00	515.00	860.00	538.00	771.00	691.00
ENSG00000071205_ARHGAP10	233.00	373.00	313.00	417.00	253.00	406.00	339.00
ENSG00000071242_RPS6KA2	217.00	337.00	362.00	324.00	327.00	577.00	435.00
ENSG00000071243_ING3	513.00	625.00	621.00	747.00	531.00	761.00	695.00
ENSG00000071246_VASH1	1111.54	1122.59	979.39	1261.45	641.80	1076.98	950.91
ENSG00000071462_BUD23	1610.00	1709.00	1702.00	1925.00	1432.00	2240.00	1937.00
ENSG00000071537_SEL1L	2806.00	3859.00	3577.00	4161.00	2426.00	3595.00	3479.00
ENSG00000071539_TRIP13	15.00	25.00	17.00	35.00	28.00	48.00	39.00
ENSG00000071553_ATP6AP1	5115.00	5233.00	5471.00	5954.00	3837.00	5971.00	5432.00
ENSG00000071564_TCF3	1938.00	2279.00	2238.00	3032.00	1764.00	3018.00	2534.00
ENSG00000071575_TRIB2	1226.00	1550.00	1435.00	1963.00	1266.00	1929.00	1772.00
ENSG00000071626_DAZAP1	2578.00	2680.00	2788.00	3526.00	2239.00	3460.00	2944.00
ENSG00000071655_MBD3	1748.41	1618.46	1637.13	2438.06	1184.81	2076.32	1598.10
ENSG00000071794_HLTF	222.00	246.00	193.00	235.00	139.00	183.00	136.00
ENSG00000071859_FAM50A	1924.00	1721.00	1675.00	2080.00	1342.00	2074.00	1812.00
ENSG00000071889_FAM3A	655.00	779.00	792.00	925.00	595.00	941.00	776.00
ENSG00000071894_CPSF1	1779.00	2349.00	2312.00	2811.00	1786.00	2977.00	2522.00
ENSG00000071967_CYBRD1	1666.00	2024.00	1780.00	2452.00	1222.00	1853.00	1723.00
ENSG00000071994_PDCD2	1919.00	1929.00	1756.00	2390.00	1603.00	2448.00	2154.00
ENSG00000072042_RDH11	1881.00	1830.30	1750.31	2136.89	1329.00	1895.00	1713.00
ENSG00000072062_PRKACA	5332.00	5795.00	5629.00	7197.00	4064.00	6424.00	5833.00
ENSG00000072071_ADGRL1	705.00	842.00	956.95	1105.00	629.00	980.00	900.00
ENSG00000072110_ACTN1	2941.22	4568.00	4460.80	4765.92	4261.21	6361.16	5927.48
ENSG00000072121_ZFYVE26	829.00	929.00	850.00	1038.00	601.00	992.00	935.00
ENSG00000072134_EPN2	42.00	104.00	91.00	133.00	70.00	118.00	94.00
ENSG00000072135_PTPN18	10302.00	10682.00	11142.00	11547.00	8142.00	11922.00	10686.00
ENSG00000072163_LIMS2	117.00	102.00	99.00	187.00	129.00	179.00	166.00
ENSG00000072210_ALDH3A2	1406.00	1258.00	1127.00	1684.00	858.00	1291.00	1114.00
ENSG00000072274_TFRC	1167.00	1279.00	1236.00	1708.00	1048.00	1434.00	1370.00
ENSG00000072310_SREBF1	1087.00	1031.00	1087.00	1868.00	818.00	1427.00	1186.00
ENSG00000072364_AFF4	1423.00	2196.00	2116.00	3086.00	1676.00	2382.00	2349.00
ENSG00000072401_UBE2D1	809.00	809.00	756.00	1292.00	486.00	806.00	618.00
ENSG00000072415_MPP5	150.00	309.00	234.00	266.00	259.00	316.00	342.00
ENSG00000072422_RHOBTB1	34.00	116.00	104.00	55.00	144.00	192.00	172.00
ENSG00000072501_SMC1A	4379.00	5532.00	5128.00	5588.00	3548.00	5279.00	5393.00
ENSG00000072506_HSD17B10	1819.00	1696.00	1935.00	2348.00	1545.00	2110.00	1804.00
ENSG00000072518_MARK2	2873.00	3621.00	3669.00	4482.00	2566.00	3805.00	3576.00
ENSG00000072609_CHFR	1891.18	1865.32	1850.11	2426.64	1297.76	2114.37	1838.81
ENSG00000072694_FCGR2B	1324.24	1098.04	1152.74	1701.65	926.09	1371.41	1348.15
ENSG00000072736_NFATC3	6908.87	7962.29	7269.52	8572.58	5922.92	8530.17	7909.57
ENSG00000072756_TRNT1	181.00	131.00	82.00	154.00	77.00	140.00	118.00
ENSG00000072778_ACADVL	4889.00	5011.00	5387.00	4973.00	3779.00	5898.00	5142.00
ENSG00000072786_STK10	12539.00	14485.00	14770.00	14687.00	10307.00	15929.00	14631.00
ENSG00000072803_FBXW11	1329.00	1679.00	1472.00	1776.00	1253.00	2016.00	1759.00
ENSG00000072818_ACAP1	3462.00	4277.00	3999.00	4922.00	3706.00	6025.00	5155.00
ENSG00000072849_DERL2	944.00	910.00	930.00	1159.00	764.00	1164.00	945.00
ENSG00000072858_SIDT1	1149.00	1354.00	1458.00	1854.00	1210.00	1800.00	1717.00
ENSG00000072864_NDE1	1326.00	2024.00	1955.00	2012.00	1569.00	2337.00	2104.00
ENSG00000072952_MRVI1	350.00	384.00	304.00	400.00	205.00	283.00	268.00
ENSG00000072954_TMEM38A	100.00	126.00	139.00	111.00	115.00	176.00	138.00
ENSG00000072958_AP1M1	3401.00	4077.00	3932.00	4671.00	2847.00	4466.00	3956.00
ENSG00000073008_PVR	480.18	367.77	423.94	626.36	300.75	431.63	415.00
ENSG00000073050_XRCC1	1169.00	1289.00	1148.00	1576.00	973.00	1464.00	1369.00
ENSG00000073060_SCARB1	488.00	482.00	526.00	726.00	349.00	558.00	579.00
ENSG00000073111_MCM2	397.00	616.00	641.00	549.00	522.00	808.00	777.00
ENSG00000073169_SELENOO	505.00	359.00	457.00	532.00	267.00	463.00	385.00
ENSG00000073331_ALPK1	295.00	377.00	367.00	441.00	273.00	441.00	338.00
ENSG00000073350_LLGL2	795.00	845.00	800.00	883.00	449.00	768.00	549.00
ENSG00000073417_PDE8A	406.00	326.00	295.00	470.00	206.00	260.00	251.00
ENSG00000073464_CLCN4	79.00	114.00	110.00	177.00	103.00	161.00	181.00
ENSG00000073536_NLE1	402.00	441.00	353.00	496.00	356.00	580.00	525.00
ENSG00000073578_SDHA	3834.41	4759.63	4681.45	4804.54	3464.82	5470.63	4992.58
ENSG00000073584_SMARCE1	3443.00	3933.00	3412.00	4711.00	3101.00	4600.00	3944.00
ENSG00000073605_GSDMB	203.00	117.00	107.00	137.00	81.00	94.00	112.00
ENSG00000073614_KDM5A	3078.00	3786.00	3740.00	4996.00	3039.00	4061.00	4179.00
ENSG00000073737_DHRS9	92.00	61.00	63.00	165.00	79.00	62.00	110.00
ENSG00000073756_PTGS2	499.00	1517.00	1657.00	1363.00	944.00	1405.00	1218.00
ENSG00000073792_IGF2BP2	382.00	526.00	453.00	488.00	341.00	499.00	434.00
ENSG00000073803_MAP3K13	428.00	395.00	287.00	486.00	241.00	450.00	355.00
ENSG00000073849_ST6GAL1	7796.00	9901.00	9658.00	10804.00	7910.00	11838.00	11309.00
ENSG00000073861_TBX21	2852.00	2513.00	2437.00	2955.00	1386.00	2152.00	1891.00
ENSG00000073910_FRY	757.00	1045.57	1047.02	1156.18	645.67	1048.00	1000.02
ENSG00000073921_PICALM	5827.00	6456.00	6057.00	8877.00	4367.00	6521.00	5978.00
ENSG00000073969_NSF	1247.00	1330.00	1316.00	1699.00	1045.00	1532.00	1391.00
ENSG00000074054_CLASP1	1637.00	1942.00	1918.00	2412.00	1506.00	2186.00	2230.00
ENSG00000074071_MRPS34	1114.00	983.00	936.00	1451.00	699.00	1192.00	967.00
ENSG00000074201_CLNS1A	2738.00	2490.00	2467.00	3632.00	2128.00	3280.00	2792.00
ENSG00000074266_EED	251.00	306.00	283.00	328.00	234.00	322.00	318.00
ENSG00000074319_TSG101	1432.00	1240.00	1131.00	1449.00	872.00	1301.00	1127.00
ENSG00000074356_NCBP3	1444.00	1685.00	1484.00	1906.00	1223.00	1949.00	1587.00
ENSG00000074370_ATP2A3	8312.00	11179.00	10799.00	12133.00	8457.00	13625.00	11925.00
ENSG00000074416_MGLL	642.00	1078.00	944.00	844.00	821.00	1354.00	1239.00
ENSG00000074527_NTN4	41.00	60.00	40.00	41.00	59.00	71.00	59.00
ENSG00000074582_BCS1L	207.00	226.00	293.00	296.00	201.00	323.00	268.00
ENSG00000074603_DPP8	1677.00	1666.00	1457.00	2224.00	1256.00	1965.00	1792.00
ENSG00000074621_SLC24A1	260.00	332.00	268.00	325.00	247.00	330.00	317.00
ENSG00000074657_ZNF532	258.00	297.00	342.00	561.00	246.00	375.00	350.00
ENSG00000074660_SCARF1	263.00	205.00	198.00	319.00	143.00	227.00	194.00
ENSG00000074695_LMAN1	1525.00	2007.00	1872.00	2285.00	1420.00	2217.00	1907.00
ENSG00000074696_HACD3	482.00	540.00	518.00	539.00	392.00	545.00	527.00
ENSG00000074706_IPCEF1	2319.00	3517.00	3066.00	4203.73	3207.00	5104.00	4532.00
ENSG00000074755_ZZEF1	3540.00	4816.00	4470.00	5813.00	3209.00	4922.00	4694.00
ENSG00000074800_ENO1	28105.99	28976.56	28762.61	32032.97	23240.98	35171.95	31235.95
ENSG00000074842_MYDGF	1822.00	1633.00	1634.00	2117.00	1382.00	2030.00	1781.00
ENSG00000074855_ANO8	196.00	294.00	250.00	317.00	204.00	267.00	247.00
ENSG00000074935_TUBE1	149.00	100.00	119.00	169.00	146.00	189.00	179.00
ENSG00000074964_ARHGEF10L	798.00	869.00	900.00	1210.00	700.00	1072.00	982.00
ENSG00000074966_TXK	1164.00	1037.00	1022.00	1674.00	677.00	1149.00	1059.00
ENSG00000075089_ACTR6	457.00	423.00	339.00	723.00	314.00	564.00	424.00
ENSG00000075131_TIPIN	98.00	103.98	113.00	69.00	67.00	137.00	124.00
ENSG00000075142_SRI	1520.00	1536.00	1412.00	1697.00	1182.00	1711.00	1468.00
ENSG00000075151_EIF4G3	1848.00	1818.00	1679.00	2338.00	1157.00	1635.00	1736.00
ENSG00000075188_NUP37	333.00	296.00	275.00	402.00	222.00	336.00	321.00
ENSG00000075223_SEMA3C	244.00	315.00	280.00	364.00	175.00	320.00	296.00
ENSG00000075234_TTC38	2970.00	3019.00	2814.00	2940.00	1499.00	2424.00	2013.00
ENSG00000075239_ACAT1	642.00	714.00	565.00	859.00	531.00	773.00	762.00
ENSG00000075240_GRAMD4	1255.00	1415.00	1274.00	1787.00	1010.00	1687.00	1413.00
ENSG00000075275_CELSR1	112.00	137.00	148.00	243.00	105.00	133.00	135.00
ENSG00000075292_ZNF638	1715.00	1926.00	1625.00	2407.00	1252.00	1882.00	1732.00
ENSG00000075303_SLC25A40	473.00	644.00	558.00	895.00	457.00	784.00	647.00
ENSG00000075336_TIMM21	209.00	160.00	110.00	233.00	86.00	139.00	153.00
ENSG00000075340_ADD2	296.00	369.00	384.00	433.00	272.00	377.00	448.00
ENSG00000075399_VPS9D1	452.00	430.00	399.00	609.00	297.00	527.00	418.00
ENSG00000075407_ZNF37A	297.01	360.24	302.46	391.14	224.34	371.51	348.96
ENSG00000075413_MARK3	1832.00	1352.00	1264.00	2006.00	1046.00	1693.00	1468.00
ENSG00000075415_SLC25A3	10025.00	8710.00	8210.00	11513.00	6740.00	10353.00	9092.00
ENSG00000075420_FNDC3B	1071.00	1194.00	1115.00	1486.00	754.00	1141.00	1065.00
ENSG00000075426_FOSL2	9110.00	23813.00	23805.00	10679.00	15376.00	23637.00	21733.00
ENSG00000075539_FRYL	1785.00	1800.00	1553.00	2675.00	1164.00	1656.00	1719.00
ENSG00000075568_TMEM131	2135.00	2275.00	2198.00	2954.00	1532.00	2247.00	2100.00
ENSG00000075618_FSCN1	185.00	209.00	112.00	268.00	140.00	217.00	198.00
ENSG00000075624_ACTB	287050.78	267289.00	264999.43	326756.71	193292.23	305967.75	263826.01
ENSG00000075651_PLD1	231.00	223.00	198.00	182.00	139.00	180.00	176.00
ENSG00000075711_DLG1	1041.00	1063.00	1000.00	1513.00	776.00	1108.00	1093.00
ENSG00000075785_RAB7A	10713.00	11408.00	10632.00	12725.00	8166.00	12406.00	10896.00
ENSG00000075790_BCAP29	450.60	558.37	436.26	864.94	432.96	705.40	564.96
ENSG00000075826_SEC31B	151.24	74.75	78.15	118.13	72.00	89.40	97.00
ENSG00000075856_SART3	1410.00	1658.00	1615.00	1872.00	1270.00	1948.00	1919.00
ENSG00000075884_ARHGAP15	2198.00	2114.00	1830.00	2689.00	1951.00	2930.00	2395.00
ENSG00000075914_EXOSC7	723.00	728.00	653.00	783.00	566.00	847.00	691.59
ENSG00000075945_KIFAP3	438.00	443.00	441.00	483.00	317.00	428.00	399.00
ENSG00000075975_MKRN2	979.00	1005.00	1067.00	1218.00	769.00	1200.00	1046.00
ENSG00000076003_MCM6	701.00	857.00	791.00	574.00	550.00	836.00	823.00
ENSG00000076043_REXO2	326.98	328.00	360.00	446.00	262.89	444.68	343.00
ENSG00000076053_RBM7	606.22	1011.00	994.00	1069.01	738.00	1140.60	1097.00
ENSG00000076067_RBMS2	869.69	851.98	826.00	1263.62	610.00	929.55	857.25
ENSG00000076108_BAZ2A	5929.00	7842.00	7983.00	9494.00	5656.00	8193.00	7806.00
ENSG00000076201_PTPN23	1083.00	1374.00	1404.00	1690.00	1004.00	1576.00	1412.00
ENSG00000076242_MLH1	1041.00	972.00	1044.00	1137.00	789.00	1240.00	1151.00
ENSG00000076248_UNG	488.00	603.00	600.00	541.00	487.00	735.00	636.00
ENSG00000076258_FMO4	95.00	117.00	60.00	114.00	58.00	107.00	85.00
ENSG00000076321_KLHL20	299.00	403.00	391.00	483.00	343.00	552.00	496.00
ENSG00000076351_SLC46A1	194.00	169.00	179.00	278.00	128.00	232.00	208.00
ENSG00000076382_SPAG5	38.00	99.00	87.00	56.00	77.00	110.00	92.00
ENSG00000076513_ANKRD13A	4739.00	6510.00	6213.00	7013.00	4666.00	6657.00	6458.00
ENSG00000076554_TPD52	602.00	704.00	682.00	853.00	559.16	868.12	750.00
ENSG00000076555_ACACB	286.00	384.00	346.00	571.00	339.00	512.00	598.00
ENSG00000076604_TRAF4	176.00	346.00	322.00	359.00	231.00	404.00	341.00
ENSG00000076641_PAG1	1279.00	2820.00	2427.00	2891.00	2528.00	3623.00	3483.00
ENSG00000076650_GPATCH1	292.00	229.00	253.00	354.00	198.00	312.00	310.00
ENSG00000076662_ICAM3	9771.00	12317.00	12343.00	14255.00	10741.00	16264.00	14611.00
ENSG00000076685_NT5C2	2817.00	3202.00	3102.00	4048.00	2442.00	3604.00	3167.00
ENSG00000076770_MBNL3	1648.00	2056.00	1852.00	2800.00	1374.00	2179.00	2092.00
ENSG00000076924_XAB2	1355.00	1503.00	1327.00	1689.00	1086.00	1748.00	1422.00
ENSG00000076928_ARHGEF1	9289.00	10306.00	10014.00	12821.00	7204.00	12420.00	10355.00
ENSG00000076944_STXBP2	7157.00	7214.12	7260.00	8766.00	4935.00	7823.76	6761.35
ENSG00000076984_MAP2K7	1154.00	1239.00	1278.00	1472.00	949.00	1499.00	1216.00
ENSG00000077044_DGKD	3939.00	3963.00	3855.00	5471.00	2961.00	4859.00	4598.00
ENSG00000077097_TOP2B	5486.00	5097.00	4350.00	7092.00	3487.00	5699.00	4927.00
ENSG00000077147_TM9SF3	3122.00	3810.00	3498.00	4423.00	2541.00	3936.00	3164.00
ENSG00000077150_NFKB2	1366.00	1310.00	1286.00	1903.00	1044.00	1670.00	1471.00
ENSG00000077152_UBE2T	35.00	39.00	11.00	63.00	19.00	53.00	71.00
ENSG00000077157_PPP1R12B	429.00	505.00	397.00	609.00	383.00	604.00	627.00
ENSG00000077232_DNAJC10	2767.43	3243.00	2752.00	4410.00	2387.00	3496.00	3123.00
ENSG00000077235_GTF3C1	3257.00	3841.00	3867.00	4112.00	2573.00	3868.00	3425.00
ENSG00000077238_IL4R	3827.00	4214.00	4341.00	5997.00	3552.00	5506.00	5236.00
ENSG00000077254_USP33	1251.00	1531.00	1345.00	1771.00	1044.00	1633.00	1393.00
ENSG00000077312_SNRPA	1583.00	1699.00	1630.00	2038.00	1576.00	2494.00	2201.00
ENSG00000077348_EXOSC5	454.00	392.00	396.00	609.00	359.00	646.00	429.00
ENSG00000077380_DYNC1I2	2095.40	2385.58	2158.55	2405.74	1604.35	2420.54	2161.18
ENSG00000077420_APBB1IP	3473.00	3385.00	3069.00	4057.00	2317.00	3563.00	3285.00
ENSG00000077454_LRCH4	2884.22	3234.70	3019.32	4188.13	2568.40	4017.78	3572.01
ENSG00000077458_FAM76B	361.00	371.00	333.00	636.00	231.00	340.00	278.00
ENSG00000077463_SIRT6	423.00	345.00	350.00	491.00	237.00	406.00	354.00
ENSG00000077514_POLD3	723.00	777.00	693.00	863.00	595.00	930.00	873.02
ENSG00000077549_CAPZB	15050.00	15455.00	15624.00	16382.00	11892.00	18123.00	16313.00
ENSG00000077585_GPR137B	400.00	523.00	532.00	526.00	320.00	475.00	490.00
ENSG00000077684_JADE1	1960.00	2311.00	2074.00	2915.00	1857.00	2926.00	2558.00
ENSG00000077713_SLC25A43	455.00	373.00	343.00	457.00	258.00	353.00	371.00
ENSG00000077721_UBE2A	1569.00	1565.00	1404.00	1776.00	996.00	1494.00	1257.00
ENSG00000077782_FGFR1	622.00	785.00	734.00	644.00	582.00	837.00	754.00
ENSG00000077984_CST7	8559.00	8916.00	8472.00	7813.00	5174.00	8444.00	7088.00
ENSG00000078043_PIAS2	380.00	352.00	233.00	503.00	209.00	334.00	289.00
ENSG00000078061_ARAF	2394.00	2148.00	2186.00	2732.00	1752.00	2513.00	2246.00
ENSG00000078070_MCCC1	624.00	603.00	513.00	761.00	535.00	776.00	688.00
ENSG00000078081_LAMP3	46.00	101.00	84.00	81.00	99.00	138.00	160.00
ENSG00000078124_ACER3	917.00	875.00	823.00	1159.00	587.00	921.00	750.00
ENSG00000078140_UBE2K	1645.00	2175.00	1956.00	2574.00	1492.00	2564.00	2161.00
ENSG00000078142_PIK3C3	1154.00	1383.00	1169.00	1629.00	992.00	1317.00	1263.00
ENSG00000078177_N4BP2	425.00	737.00	658.00	844.00	542.00	761.00	774.00
ENSG00000078237_TIGAR	337.36	436.33	325.25	399.79	195.95	357.65	355.39
ENSG00000078246_TULP3	177.00	319.00	243.00	330.00	212.00	284.00	249.00
ENSG00000078269_SYNJ2	930.00	921.00	907.00	1176.00	632.00	1064.00	982.00
ENSG00000078304_PPP2R5C	7942.93	8916.92	8225.95	9312.94	6098.98	9539.98	8140.94
ENSG00000078319_PMS2P1	263.00	317.65	336.07	428.08	292.80	389.32	407.92
ENSG00000078369_GNB1	17151.00	20055.00	18787.00	21464.00	14227.00	21876.00	19848.00
ENSG00000078403_MLLT10	941.00	1282.00	1155.00	1492.00	981.00	1311.00	1453.00
ENSG00000078487_ZCWPW1	132.00	138.00	130.00	199.00	138.00	197.00	175.00
ENSG00000078589_P2RY10	823.00	1849.00	1769.00	1336.00	1673.00	2744.00	2298.00
ENSG00000078596_ITM2A	1421.00	2180.00	1990.00	2114.00	2034.00	3013.00	2709.00
ENSG00000078618_NRDC	4757.00	5452.00	5153.00	5809.00	4082.00	5924.00	5217.00
ENSG00000078668_VDAC3	2420.00	2290.00	2146.00	2666.00	1671.00	2429.00	2293.00
ENSG00000078674_PCM1	2408.00	2007.00	1929.00	3272.00	1537.00	2288.00	2226.00
ENSG00000078687_TNRC6C	1149.00	1742.00	1666.00	2080.00	1407.00	2123.00	1994.00
ENSG00000078699_CBFA2T2	805.00	1201.00	1287.00	1314.00	1110.00	1583.00	1454.00
ENSG00000078747_ITCH	2004.13	2648.96	2402.34	2669.20	1808.92	2833.81	2499.97
ENSG00000078804_TP53INP2	191.00	453.00	425.00	201.00	252.00	474.00	382.00
ENSG00000078808_SDF4	4368.00	4875.00	4769.00	5946.00	3469.00	5808.00	4697.00
ENSG00000078902_TOLLIP	1686.00	1742.00	1770.00	2099.00	1261.00	2040.00	1859.00
ENSG00000078967_UBE2D4	490.00	527.00	460.00	642.00	385.00	567.00	544.00
ENSG00000079134_THOC1	264.00	216.00	205.00	293.00	168.00	228.00	227.00
ENSG00000079150_FKBP7	20.00	32.00	22.00	27.00	21.00	33.00	29.00
ENSG00000079246_XRCC5	11963.00	14543.00	13598.00	14427.00	11469.00	17183.00	15121.00
ENSG00000079257_LXN	131.00	136.00	122.00	150.00	88.00	178.00	142.00
ENSG00000079263_SP140	1201.34	1294.83	1276.88	1591.47	1046.79	1497.57	1527.49
ENSG00000079277_MKNK1	1083.00	1446.02	1440.75	1562.00	1086.00	1501.11	1394.29
ENSG00000079308_TNS1	55.00	227.00	184.00	96.00	202.00	270.00	270.00
ENSG00000079313_REXO1	928.00	1008.00	901.00	1498.00	664.00	1252.00	1073.00
ENSG00000079332_SAR1A	2785.00	2338.00	2162.00	2716.00	1642.00	2535.00	2365.00
ENSG00000079335_CDC14A	665.00	1177.00	1006.00	1255.00	1135.00	1737.00	1457.00
ENSG00000079385_CEACAM1	69.12	320.00	387.00	103.00	469.90	602.80	704.49
ENSG00000079387_SENP1	485.00	766.00	584.00	803.00	619.00	914.00	839.00
ENSG00000079432_CIC	2929.00	4068.00	3957.00	5214.00	2683.00	4456.00	3931.00
ENSG00000079435_LIPE	125.00	167.00	168.00	205.00	152.00	318.00	238.00
ENSG00000079459_FDFT1	3170.00	3182.00	3272.00	3752.00	2636.00	4123.00	3767.00
ENSG00000079462_PAFAH1B3	364.00	338.00	366.00	434.00	301.00	570.00	414.00
ENSG00000079616_KIF22	801.00	950.00	952.00	1086.00	750.00	1218.00	935.00
ENSG00000079691_CARMIL1	129.00	150.00	126.00	211.00	114.00	158.00	185.00
ENSG00000079739_PGM1	1330.00	1636.00	1550.00	1621.00	1169.00	1893.00	1603.00
ENSG00000079785_DDX1	1602.00	1390.00	1358.00	1734.00	1110.00	1670.00	1568.00
ENSG00000079805_DNM2	6042.00	7634.00	7635.00	8120.00	5250.00	8713.00	7436.00
ENSG00000079819_EPB41L2	579.00	743.00	768.00	844.00	567.00	743.00	687.00
ENSG00000079950_STX7	1839.00	1397.00	1384.00	2225.00	971.00	1404.00	1294.00
ENSG00000079974_RABL2B	819.97	797.36	813.30	1031.30	746.17	1014.33	1069.24
ENSG00000079999_KEAP1	1058.00	922.00	867.00	1102.00	610.00	969.00	987.00
ENSG00000080189_SLC35C2	1614.00	1736.00	1752.00	2245.00	1621.00	2181.00	2082.00
ENSG00000080200_CRYBG3	383.00	387.00	382.00	620.00	354.00	415.00	345.00
ENSG00000080298_RFX3	161.00	262.00	248.00	325.00	232.00	316.00	263.00
ENSG00000080345_RIF1	623.00	487.00	417.00	1042.00	364.00	508.00	477.00
ENSG00000080371_RAB21	1490.00	1951.00	1966.00	2044.00	1504.00	2401.00	2021.00
ENSG00000080503_SMARCA2	5091.00	7216.00	6645.00	7494.00	5346.00	7892.00	7201.00
ENSG00000080546_SESN1	480.00	575.00	555.00	713.00	531.00	851.00	705.00
ENSG00000080561_MID2	193.00	201.00	189.00	253.00	226.00	290.00	355.00
ENSG00000080603_SRCAP	1426.43	3050.44	3256.72	3775.50	2070.34	2831.83	2970.54
ENSG00000080608_PUM3	411.00	418.00	300.00	424.00	353.00	512.00	402.00
ENSG00000080802_CNOT4	621.00	869.00	884.00	899.00	636.00	991.00	934.00
ENSG00000080815_PSEN1	3623.00	3636.00	3273.00	4269.00	2085.00	3309.00	2823.00
ENSG00000080819_CPOX	301.00	298.00	307.00	364.00	181.00	291.00	249.00
ENSG00000080822_CLDND1	972.00	923.00	915.00	1133.00	772.00	1227.00	1068.00
ENSG00000080823_MOK	39.00	37.00	36.00	21.00	16.00	16.00	27.00
ENSG00000080824_HSP90AA1	18215.98	23644.82	21288.93	19156.95	14975.97	22160.95	19421.71
ENSG00000080839_RBL1	298.00	475.00	402.00	431.00	333.00	510.00	492.00
ENSG00000080845_DLGAP4	1656.00	1621.00	1593.00	2319.00	1179.00	1847.00	1671.00
ENSG00000080986_NDC80	35.00	98.00	80.00	46.00	61.00	104.00	85.00
ENSG00000081014_AP4E1	596.00	573.00	530.00	953.00	454.00	694.00	615.00
ENSG00000081019_RSBN1	763.00	1194.00	1169.00	1553.00	959.00	1490.00	1378.00
ENSG00000081041_CXCL2	74.00	14.00	13.00	145.00	12.00	12.00	19.00
ENSG00000081059_TCF7	9630.00	11995.00	11766.00	15898.00	12038.00	18919.00	17191.00
ENSG00000081087_OSTM1	1602.00	1712.00	1382.00	2134.00	1109.00	1745.00	1404.00
ENSG00000081154_PCNP	2802.00	3275.00	3014.00	4508.00	2680.00	4448.00	3675.00
ENSG00000081177_EXD2	193.00	204.00	206.00	319.00	177.00	248.00	273.00
ENSG00000081189_MEF2C	2369.00	2675.00	2645.00	3378.00	1843.00	2699.00	2490.00
ENSG00000081237_PTPRC	49841.00	59267.00	51998.00	64891.00	37172.00	54737.00	50673.00
ENSG00000081307_UBA5	615.00	520.00	561.00	792.00	469.00	754.00	719.00
ENSG00000081320_STK17B	10566.00	16885.00	15521.00	14281.00	12598.00	19889.00	17272.00
ENSG00000081377_CDC14B	281.00	466.00	476.00	485.00	459.94	599.00	672.99
ENSG00000081386_ZNF510	352.00	511.00	464.00	757.00	419.00	535.00	552.00
ENSG00000081665_ZNF506	482.78	500.00	412.00	670.00	504.00	656.00	653.00
ENSG00000081692_JMJD4	509.00	599.00	603.00	705.00	458.00	734.00	686.00
ENSG00000081721_DUSP12	689.00	754.00	685.00	902.00	641.00	867.00	818.00
ENSG00000081760_AACS	462.00	439.00	410.00	533.00	351.00	570.00	543.00
ENSG00000081791_DELE1	2105.00	2509.00	2446.00	3012.00	1974.00	3037.00	2705.00
ENSG00000081870_HSPB11	341.00	313.00	242.00	429.00	210.00	446.00	313.00
ENSG00000081913_PHLPP1	128.00	251.00	317.00	266.00	242.00	343.00	365.00
ENSG00000081985_IL12RB2	457.00	674.00	675.00	420.00	391.00	557.00	557.00
ENSG00000082014_SMARCD3	1213.00	1175.00	1150.00	2032.00	1047.00	1616.00	1395.00
ENSG00000082068_WDR70	698.00	804.00	778.00	938.79	622.00	983.08	910.69
ENSG00000082074_FYB1	9639.00	11664.00	10602.00	14124.00	8185.00	12084.00	11020.00
ENSG00000082146_STRADB	521.99	542.71	537.76	691.50	386.55	601.76	502.43
ENSG00000082153_BZW1	4878.54	6184.54	5493.56	6616.67	4250.21	6687.62	5701.47
ENSG00000082212_ME2	2125.00	2243.00	2061.00	2698.00	1550.00	2337.00	2186.00
ENSG00000082213_C5orf22	616.00	629.00	508.00	868.00	496.00	794.00	642.00
ENSG00000082258_CCNT2	782.00	910.00	778.00	1250.00	701.00	1091.00	976.00
ENSG00000082269_FAM135A	148.00	135.00	163.00	268.00	140.00	181.00	161.00
ENSG00000082397_EPB41L3	2109.00	2349.00	2065.00	2059.00	1223.00	1755.00	1733.00
ENSG00000082438_COBLL1	235.00	272.00	216.00	628.00	269.00	351.00	393.00
ENSG00000082458_DLG3	302.00	485.00	519.00	447.00	328.00	626.00	489.00
ENSG00000082512_TRAF5	835.00	788.00	674.00	1438.00	562.00	962.00	804.00
ENSG00000082515_MRPL22	349.00	304.00	289.00	427.00	238.00	426.00	345.00
ENSG00000082516_GEMIN5	422.00	393.00	341.00	387.00	342.00	539.00	440.00
ENSG00000082641_NFE2L1	3518.00	3843.00	3587.00	4335.00	2555.00	4079.00	3709.00
ENSG00000082701_GSK3B	2583.00	3145.00	2986.00	3666.00	2225.00	3354.00	3043.00
ENSG00000082781_ITGB5	109.00	472.00	358.00	268.00	415.00	644.00	519.00
ENSG00000082805_ERC1	974.00	1608.00	1466.00	1709.00	1331.00	1940.00	1942.00
ENSG00000082898_XPO1	2902.00	2603.00	2306.00	4151.00	1744.00	2777.00	2433.00
ENSG00000082996_RNF13	2290.00	2828.00	2896.00	3091.00	1942.00	2899.00	2527.00
ENSG00000083093_PALB2	339.00	339.00	323.00	471.00	248.00	405.00	345.00
ENSG00000083097_DOP1A	484.00	503.00	440.00	795.00	356.00	440.00	508.00
ENSG00000083099_LYRM2	906.00	786.00	866.00	1118.00	701.00	1159.00	916.00
ENSG00000083123_BCKDHB	278.00	371.00	277.00	437.00	300.00	483.00	391.00
ENSG00000083168_KAT6A	4216.00	8730.00	8139.00	7970.00	6976.00	10311.00	10290.00
ENSG00000083223_TUT7	1281.00	1637.00	1447.00	2022.00	985.00	1408.00	1362.00
ENSG00000083290_ULK2	834.00	879.00	811.00	1132.00	569.00	1006.00	888.00
ENSG00000083312_TNPO1	1199.00	1594.00	1378.00	2099.00	1229.00	1726.00	1711.00
ENSG00000083444_PLOD1	3294.00	3307.00	3260.00	3657.00	2246.00	3321.00	3183.00
ENSG00000083454_P2RX5	816.66	815.09	878.47	1090.30	612.12	954.29	863.66
ENSG00000083457_ITGAE	396.00	369.00	256.00	625.00	310.00	567.00	476.00
ENSG00000083520_DIS3	609.00	1059.00	1019.00	1226.00	813.00	1285.00	1142.00
ENSG00000083535_PIBF1	268.00	235.00	263.00	456.00	213.00	371.00	331.00
ENSG00000083544_TDRD3	593.00	478.00	483.00	564.00	408.00	598.00	525.00
ENSG00000083635_NUFIP1	166.00	216.00	156.00	262.00	131.00	260.00	192.00
ENSG00000083642_PDS5B	813.00	1321.00	1102.00	1274.00	969.00	1223.00	1199.00
ENSG00000083720_OXCT1	823.00	898.00	988.00	1213.00	801.00	1170.00	1104.00
ENSG00000083750_RRAGB	220.00	229.00	185.00	293.00	196.00	318.00	282.00
ENSG00000083799_CYLD	5885.00	9235.00	8510.00	10560.00	7664.00	12077.00	10674.00
ENSG00000083807_SLC27A5	84.00	118.00	95.00	155.00	102.00	170.00	145.00
ENSG00000083812_ZNF324	339.62	488.62	539.14	437.09	447.00	579.12	635.94
ENSG00000083814_ZNF671	344.00	382.00	320.00	479.00	354.00	451.00	486.00
ENSG00000083817_ZNF416	72.00	251.00	321.00	142.00	273.00	366.00	334.00
ENSG00000083828_ZNF586	306.00	414.00	416.00	558.00	466.09	644.16	584.00
ENSG00000083838_ZNF446	276.59	305.34	346.81	397.50	218.64	363.77	355.64
ENSG00000083844_ZNF264	636.00	865.00	779.00	1279.00	744.00	1134.00	1079.00
ENSG00000083845_RPS5	20509.00	26342.75	27342.00	32586.67	27633.94	44082.00	38102.02
ENSG00000083896_YTHDC1	2127.00	1937.00	1864.00	2776.00	1657.00	2348.00	2354.00
ENSG00000083937_CHMP2B	760.00	997.00	937.00	1168.00	678.00	1064.00	842.00
ENSG00000084070_SMAP2	14635.00	17945.00	17220.00	17565.00	13546.00	19982.00	18512.00
ENSG00000084072_PPIE	1450.00	1678.00	1620.00	1870.00	1398.00	2124.00	1824.00
ENSG00000084073_ZMPSTE24	920.00	1059.00	1088.00	1178.00	615.00	1130.00	937.00
ENSG00000084090_STARD7	5525.00	5328.00	5053.00	6387.00	3990.00	6076.00	5631.00
ENSG00000084092_NOA1	1103.00	1098.00	987.00	1553.00	1003.00	1385.00	1319.00
ENSG00000084093_REST	1032.00	1571.00	1334.00	1925.00	1134.00	1691.00	1641.00
ENSG00000084110_HAL	369.00	524.00	478.00	549.00	336.00	461.00	395.00
ENSG00000084112_SSH1	3642.00	4568.00	4147.00	4962.00	2973.00	4535.00	4384.00
ENSG00000084207_GSTP1	9078.00	7352.00	7483.00	10944.00	5512.00	8964.00	7575.00
ENSG00000084234_APLP2	29995.00	29555.00	29234.00	39714.00	22053.00	33222.00	30950.00
ENSG00000084444_FAM234B	211.00	264.00	281.00	323.00	191.00	274.00	259.00
ENSG00000084463_WBP11	3232.00	4184.00	3869.00	4548.00	3242.00	4846.00	4262.00
ENSG00000084623_EIF3I	5193.00	5507.00	5515.00	6382.00	4559.00	7004.00	6335.00
ENSG00000084652_TXLNA	2175.00	2498.00	2430.00	2440.00	1777.00	2768.00	2570.00
ENSG00000084676_NCOA1	4682.00	6332.00	5927.00	6836.00	4567.00	6420.00	6395.00
ENSG00000084693_AGBL5	341.00	512.00	595.00	564.00	524.00	660.00	658.00
ENSG00000084731_KIF3C	295.00	350.00	444.00	299.00	316.00	479.00	434.00
ENSG00000084733_RAB10	3444.00	3177.00	2768.00	4351.00	1844.00	2734.00	2409.00
ENSG00000084754_HADHA	11907.00	12155.00	11969.00	14513.00	10116.00	14613.00	13983.00
ENSG00000084764_MAPRE3	112.00	103.00	125.00	185.00	75.00	136.00	112.00
ENSG00000084774_CAD	1197.00	1370.00	1438.00	1954.00	1220.00	1592.00	1687.00
ENSG00000085063_CD59	1065.00	1730.32	1755.00	1552.00	1796.00	2664.22	2320.88
ENSG00000085117_CD82	1379.00	2407.00	2312.00	2686.00	2072.00	3648.00	2996.00
ENSG00000085185_BCORL1	504.00	593.00	565.00	639.00	355.00	649.00	553.00
ENSG00000085224_ATRX	2097.00	3035.00	2680.00	3799.00	1981.00	3022.00	2863.00
ENSG00000085231_AK6	219.65	121.40	103.26	151.16	98.88	140.26	145.68
ENSG00000085265_FCN1	100374.00	97723.99	95703.98	134076.99	69511.00	110941.99	96029.99
ENSG00000085274_MYNN	368.00	724.00	525.00	647.00	514.00	843.00	721.00
ENSG00000085365_SCAMP1	595.00	729.00	675.00	839.00	528.00	769.00	670.00
ENSG00000085377_PREP	1429.00	1518.00	1242.00	1483.00	1072.00	1360.00	1463.00
ENSG00000085382_HACE1	150.00	219.00	208.00	327.00	180.00	270.00	219.00
ENSG00000085415_SEH1L	582.00	505.00	363.00	525.00	330.00	556.00	450.00
ENSG00000085433_WDR47	234.00	430.00	432.00	397.00	326.00	379.00	351.00
ENSG00000085449_WDFY1	1731.30	2339.00	2292.28	2348.00	1521.14	2408.00	2224.03
ENSG00000085491_SLC25A24	1116.00	1374.00	1243.00	1637.00	871.00	1409.00	1177.00
ENSG00000085511_MAP3K4	590.00	598.00	522.00	759.00	537.00	739.00	706.00
ENSG00000085514_PILRA	6182.09	6859.65	6521.92	6776.84	4165.28	6219.48	5553.85
ENSG00000085563_ABCB1	1239.91	1159.99	975.86	1143.95	696.94	1001.92	1002.97
ENSG00000085644_ZNF213	366.00	318.00	324.00	516.00	322.00	377.00	315.00
ENSG00000085662_AKR1B1	2362.00	2364.00	2549.00	2969.00	2129.00	3198.00	2941.00
ENSG00000085719_CPNE3	2449.00	3974.00	3645.00	3701.00	3177.00	4954.00	4565.00
ENSG00000085721_RRN3	864.54	774.93	801.18	1058.65	610.72	1040.00	920.24
ENSG00000085733_CTTN	86.00	358.00	285.00	190.00	328.00	550.00	503.00
ENSG00000085760_MTIF2	713.00	589.00	551.00	767.00	460.00	738.00	573.00
ENSG00000085788_DDHD2	1027.00	1082.00	1109.00	1509.00	916.00	1345.00	1334.00
ENSG00000085831_TTC39A	13.00	33.00	15.00	18.00	27.00	34.00	50.00
ENSG00000085832_EPS15	2675.00	3067.00	2859.00	3521.00	2097.00	2901.00	2817.00
ENSG00000085871_MGST2	711.00	559.00	543.00	784.00	397.00	635.00	501.00
ENSG00000085872_CHERP	1185.00	1192.88	1101.00	1666.00	767.00	1326.00	1169.00
ENSG00000085978_ATG16L1	661.00	929.00	770.00	919.00	769.00	1083.00	1015.00
ENSG00000085982_USP40	450.00	403.00	299.00	479.00	273.00	462.00	407.00
ENSG00000085998_POMGNT1	832.00	874.00	806.00	1024.00	684.00	1051.00	865.00
ENSG00000086015_MAST2	403.00	501.00	387.00	586.00	321.00	496.00	407.00
ENSG00000086061_DNAJA1	4029.00	4009.00	3499.00	3396.00	2261.00	3314.00	3058.00
ENSG00000086062_B4GALT1	7304.00	10942.00	10611.00	8644.00	8049.00	12100.00	10747.00
ENSG00000086065_CHMP5	1027.00	1037.00	952.00	1129.00	698.00	974.00	898.00
ENSG00000086102_NFX1	1114.00	1437.00	1299.00	1503.00	1126.00	1724.00	1681.00
ENSG00000086189_DIMT1	363.00	354.00	353.00	441.00	285.00	420.00	414.00
ENSG00000086200_IPO11	276.00	387.00	351.80	345.00	317.29	469.95	418.76
ENSG00000086232_EIF2AK1	4859.00	5520.00	4995.00	6233.00	4237.00	6632.00	6183.00
ENSG00000086288_NME8	79.00	47.00	62.00	86.00	35.00	82.00	51.00
ENSG00000086289_EPDR1	44.00	22.00	40.00	42.00	16.00	31.00	59.00
ENSG00000086300_SNX10	2114.00	2148.00	2099.00	2851.00	1352.00	2138.00	1861.00
ENSG00000086475_SEPHS1	1085.00	1150.00	977.00	1349.00	873.00	1413.00	1245.99
ENSG00000086504_MRPL28	1393.00	1354.00	1259.00	1615.00	915.00	1582.87	1381.00
ENSG00000086506_HBQ1	1.00	5.00	6.00	6.00	2.00	18.00	10.00
ENSG00000086544_ITPKC	448.00	367.00	350.00	473.00	300.00	389.00	384.00
ENSG00000086548_CEACAM6	3.00	928.00	739.00	4.00	1606.00	2354.00	2245.00
ENSG00000086589_RBM22	2366.00	2450.00	2150.00	2641.00	1950.00	3082.00	2584.00
ENSG00000086598_TMED2	4878.00	5493.00	5188.00	6130.00	4131.00	6284.00	5337.00
ENSG00000086619_ERO1B	101.00	168.00	138.00	153.00	116.00	187.00	124.00
ENSG00000086666_ZFAND6	1090.00	1286.99	1085.00	1549.00	826.00	1238.14	1091.00
ENSG00000086712_TXLNG	608.00	624.00	667.00	881.00	519.00	737.00	630.00
ENSG00000086730_LAT2	6278.00	5770.00	5785.00	7193.00	4176.00	6102.00	5424.00
ENSG00000086758_HUWE1	6298.00	7039.00	6793.00	10060.00	5088.00	7259.00	7664.00
ENSG00000086827_ZW10	336.00	382.00	378.00	392.00	281.00	433.00	323.00
ENSG00000086848_ALG9	220.00	199.42	180.56	289.00	170.26	245.00	206.48
ENSG00000087008_ACOX3	493.00	465.00	400.00	583.00	318.00	478.00	479.00
ENSG00000087053_MTMR2	384.00	512.00	441.00	663.00	343.00	617.00	592.00
ENSG00000087074_PPP1R15A	3381.00	5056.00	5306.00	8366.00	4196.00	6887.00	5801.00
ENSG00000087076_HSD17B14	7.00	29.00	20.00	33.00	20.00	37.00	30.00
ENSG00000087077_TRIP6	96.00	157.00	203.00	178.00	122.00	145.00	159.00
ENSG00000087086_FTL	142240.98	136144.26	135243.75	172728.18	91660.16	147127.49	125317.80
ENSG00000087087_SRRT	2599.00	2463.00	2250.00	2613.00	1852.00	2775.00	2490.00
ENSG00000087088_BAX	2069.00	2170.00	2107.00	2447.00	1686.00	2587.00	2194.00
ENSG00000087095_NLK	367.00	368.00	416.00	446.00	316.00	449.00	421.00
ENSG00000087111_PIGS	3035.00	3141.00	3340.00	3796.00	2412.00	3398.00	3137.00
ENSG00000087152_ATXN7L3	3168.00	4598.00	4402.00	5050.00	3462.00	5306.00	4847.00
ENSG00000087157_PGS1	842.00	1037.00	1113.00	1160.00	843.00	1234.00	1092.00
ENSG00000087191_PSMC5	3954.00	4255.00	4258.00	4899.00	3470.00	5187.00	4916.00
ENSG00000087206_UIMC1	1032.00	1221.00	1135.00	1380.00	1012.00	1482.00	1363.00
ENSG00000087250_MT3	8.00	4.00	8.00	11.00	10.00	14.00	8.00
ENSG00000087253_LPCAT2	1350.00	1825.00	1685.00	1787.99	1227.00	1788.00	1656.00
ENSG00000087258_GNAO1	199.00	407.00	308.00	275.00	259.00	360.00	368.00
ENSG00000087263_OGFOD1	1162.00	1103.00	1042.00	1134.00	813.00	1182.00	1106.00
ENSG00000087266_SH3BP2	4529.00	4140.00	4150.00	5790.00	2484.00	3755.00	3577.00
ENSG00000087269_NOP14	1417.00	1430.00	1332.00	1681.00	1139.00	1883.00	1716.00
ENSG00000087274_ADD1	10811.00	13443.99	12948.00	15372.00	10255.00	15799.00	14667.99
ENSG00000087299_L2HGDH	109.00	105.77	75.00	157.00	75.00	121.00	96.00
ENSG00000087301_TXNDC16	238.00	258.00	170.00	341.00	148.00	262.00	220.00
ENSG00000087302_RTRAF	2929.00	2986.00	2653.00	3683.00	2367.00	3693.00	3180.00
ENSG00000087338_GMCL1	756.00	708.00	648.00	917.00	456.00	656.00	602.00
ENSG00000087365_SF3B2	9424.00	10943.00	10903.00	12767.00	8887.00	13494.00	12336.00
ENSG00000087448_KLHL42	330.00	364.00	357.00	452.00	246.00	453.00	365.00
ENSG00000087460_GNAS	23198.00	24950.00	24126.00	31234.00	20314.00	30502.00	27916.00
ENSG00000087470_DNM1L	1110.00	1214.00	983.00	1602.00	782.00	1183.00	1039.00
ENSG00000087502_ERGIC2	397.00	296.00	283.00	464.00	226.00	300.00	273.00
ENSG00000087586_AURKA	46.00	65.00	75.00	42.00	37.00	57.00	55.00
ENSG00000087589_CASS4	521.00	810.00	730.00	661.00	594.00	926.00	916.00
ENSG00000087884_AAMDC	132.00	124.00	117.00	138.00	117.00	172.00	133.00
ENSG00000087903_RFX2	210.00	381.00	327.00	306.00	234.00	365.00	302.00
ENSG00000087995_METTL2A	265.86	270.15	212.14	310.47	200.01	293.88	289.31
ENSG00000088035_ALG6	239.00	209.00	170.00	324.00	174.00	226.00	194.00
ENSG00000088038_CNOT3	1279.00	1223.00	1248.00	1790.00	893.00	1509.00	1250.00
ENSG00000088053_GP6	18.00	61.00	90.00	29.00	79.00	117.00	84.00
ENSG00000088179_PTPN4	2000.00	2024.00	1955.00	2357.00	1259.00	2106.00	1895.00
ENSG00000088205_DDX18	2866.00	3071.00	2691.06	3414.00	2321.00	3389.00	2810.00
ENSG00000088247_KHSRP	3050.00	3860.00	3740.00	4501.00	2798.00	4254.00	3927.00
ENSG00000088256_GNA11	131.00	175.00	192.00	198.00	104.00	151.00	143.00
ENSG00000088298_EDEM2	1789.00	1591.00	1733.00	2056.00	1189.00	2025.00	1767.00
ENSG00000088325_TPX2	47.00	125.00	168.00	129.00	159.00	249.00	155.00
ENSG00000088356_PDRG1	402.00	367.00	341.00	423.00	319.00	484.00	453.00
ENSG00000088367_EPB41L1	1.00	13.00	14.00	27.00	21.00	25.00	18.00
ENSG00000088387_DOCK9	1667.00	2160.00	2036.00	3013.00	2011.00	2899.00	2608.00
ENSG00000088448_ANKRD10	1352.00	1371.00	1276.00	1785.00	1018.00	1550.00	1406.00
ENSG00000088451_TGDS	102.00	137.00	114.00	186.00	85.00	157.00	107.00
ENSG00000088543_C3orf18	245.00	263.00	307.00	461.00	222.00	372.00	329.00
ENSG00000088682_COQ9	682.00	654.00	657.00	834.00	429.00	812.00	622.00
ENSG00000088726_TMEM40	42.00	128.00	161.00	81.00	149.00	239.00	237.00
ENSG00000088727_KIF9	27.00	53.00	51.00	60.00	50.00	43.00	67.00
ENSG00000088766_CRLS1	519.00	376.00	271.82	528.12	268.70	476.00	352.99
ENSG00000088808_PPP1R13B	398.00	262.00	340.00	467.00	249.00	421.00	419.00
ENSG00000088812_ATRN	1663.00	1867.00	1771.00	2514.00	1447.00	2129.00	1887.00
ENSG00000088826_SMOX	244.00	403.00	447.00	289.00	392.00	665.00	518.00
ENSG00000088827_SIGLEC1	790.00	711.00	761.00	898.00	324.00	583.00	524.00
ENSG00000088832_FKBP1A	9971.37	10026.68	9806.62	11675.93	7299.03	11075.59	10197.57
ENSG00000088833_NSFL1C	2104.77	2098.60	1762.00	2372.61	1506.48	2371.00	2225.06
ENSG00000088854_C20orf194	331.00	270.00	280.00	459.00	156.00	317.00	225.00
ENSG00000088876_ZNF343	183.94	175.19	169.54	312.00	173.00	215.00	227.47
ENSG00000088881_EBF4	64.00	79.00	63.00	112.00	63.00	78.00	87.00
ENSG00000088888_MAVS	2710.00	3407.00	3085.00	3702.00	2505.00	3925.00	3503.00
ENSG00000088899_LZTS3	65.00	109.00	92.00	124.00	111.00	205.00	154.00
ENSG00000088930_XRN2	4278.00	5194.00	4833.00	5666.00	4072.00	5575.00	5338.00
ENSG00000088970_KIZ	556.00	569.00	505.00	726.00	448.00	664.00	580.00
ENSG00000088986_DYNLL1	2682.00	2080.00	2152.00	3113.00	1451.00	2240.00	2001.00
ENSG00000088992_TESC	947.00	994.00	946.00	1052.00	756.00	1257.00	1021.00
ENSG00000089006_SNX5	2221.00	1896.00	1740.00	2547.00	1324.00	1856.00	1770.00
ENSG00000089009_RPL6	59209.98	54723.37	51597.75	77325.14	52196.27	79447.27	70791.89
ENSG00000089012_SIRPG	719.41	1027.00	1049.54	1127.00	1114.00	1685.07	1474.00
ENSG00000089022_MAPKAPK5	1081.00	1055.71	945.00	1534.00	1018.00	1487.00	1290.87
ENSG00000089041_P2RX7	898.00	830.00	868.00	1032.00	597.00	810.00	737.00
ENSG00000089048_ESF1	317.00	383.00	348.00	451.00	300.00	414.00	375.00
ENSG00000089050_RBBP9	576.00	585.00	479.00	630.00	425.00	669.00	590.00
ENSG00000089053_ANAPC5	3717.00	3940.00	3701.00	4857.00	3370.00	4998.00	4336.00
ENSG00000089057_SLC23A2	1097.00	967.00	968.00	1705.00	711.00	1107.00	1112.00
ENSG00000089060_SLC8B1	1254.00	1083.00	1121.00	1602.00	859.00	1387.00	1210.00
ENSG00000089063_TMEM230	3060.11	3035.00	2755.00	3784.99	2525.00	3808.00	3348.00
ENSG00000089094_KDM2B	1847.00	2455.00	2411.00	3308.00	1889.00	2994.00	2772.00
ENSG00000089123_TASP1	223.00	257.00	232.00	275.00	213.00	326.00	221.00
ENSG00000089127_OAS1	3683.00	3640.00	3792.00	3705.00	2267.00	3150.00	2883.00
ENSG00000089154_GCN1	2507.00	2397.00	2552.00	3509.00	2000.00	2736.00	2621.00
ENSG00000089157_RPLP0	57037.90	67256.11	67184.42	81630.71	69275.98	103218.11	93780.34
ENSG00000089159_PXN	12166.00	13632.00	13233.00	13969.00	8942.00	13907.00	12523.00
ENSG00000089169_RPH3A	1225.00	1236.00	1208.00	1703.00	937.00	1338.00	1206.00
ENSG00000089177_KIF16B	284.00	428.00	354.00	580.00	300.00	440.00	408.00
ENSG00000089195_TRMT6	528.00	625.00	517.00	637.00	496.00	791.00	681.00
ENSG00000089220_PEBP1	3449.00	3625.00	3554.00	4868.00	3360.00	5413.00	4679.00
ENSG00000089234_BRAP	720.00	709.00	587.00	976.00	545.00	911.00	760.00
ENSG00000089248_ERP29	9566.00	9687.00	9227.00	13052.00	8354.00	13348.00	11711.00
ENSG00000089280_FUS	7524.00	6595.00	6294.00	9849.00	5564.00	8779.00	8020.00
ENSG00000089289_IGBP1	3617.00	3674.00	3584.00	4740.00	3604.00	5200.00	4514.00
ENSG00000089327_FXYD5	11966.00	11453.00	10974.00	14745.00	10048.00	15608.00	13429.00
ENSG00000089335_ZNF302	363.00	259.06	218.00	387.00	266.00	380.00	326.77
ENSG00000089351_GRAMD1A	1643.00	2094.00	2169.00	2935.00	1838.00	3041.00	2481.00
ENSG00000089486_CDIP1	2111.00	2156.00	2116.00	2359.00	1599.00	2459.00	2349.00
ENSG00000089505_CMTM1	27.91	42.15	36.03	56.89	22.86	25.84	18.29
ENSG00000089597_GANAB	12448.00	12440.00	12921.00	14878.00	10420.00	15270.00	13919.00
ENSG00000089639_GMIP	3743.00	4042.00	4135.00	4737.00	2589.00	4375.00	3812.00
ENSG00000089682_RBM41	210.00	245.00	250.00	295.00	169.00	296.00	281.00
ENSG00000089685_BIRC5	33.00	87.00	129.00	50.00	85.00	115.00	126.00
ENSG00000089692_LAG3	241.00	281.00	299.00	210.00	152.00	321.00	248.00
ENSG00000089693_MLF2	3123.00	3491.00	3493.00	4323.00	2745.00	4354.00	3452.00
ENSG00000089737_DDX24	4079.00	4277.00	4358.00	4700.00	3319.00	4728.00	4497.00
ENSG00000089775_ZBTB25	390.00	599.00	589.00	780.00	657.00	907.00	799.00
ENSG00000089818_NECAP1	669.00	841.00	936.00	824.26	651.00	1053.00	959.00
ENSG00000089820_ARHGAP4	5043.00	5665.00	5416.00	7083.00	3909.23	6495.00	5638.99
ENSG00000089876_DHX32	415.00	435.00	414.00	498.00	259.00	388.00	396.00
ENSG00000089902_RCOR1	1433.00	2321.00	2188.00	2049.00	1939.00	2662.00	2604.00
ENSG00000089916_GPATCH2L	1217.00	1769.00	1528.00	1969.00	1261.00	1694.00	1958.00
ENSG00000090006_LTBP4	480.00	550.00	493.00	746.00	503.00	651.00	612.00
ENSG00000090013_BLVRB	2424.00	2019.00	1951.00	2934.00	1402.00	2256.00	1888.00
ENSG00000090020_SLC9A1	1172.00	1260.00	1259.00	1619.00	1003.00	1514.00	1322.00
ENSG00000090054_SPTLC1	1262.00	1703.51	1476.00	1759.63	1205.00	1885.80	1572.40
ENSG00000090060_PAPOLA	5210.00	6559.00	6134.00	7708.00	4728.00	7263.00	6596.00
ENSG00000090061_CCNK	2281.00	2446.00	2331.00	2498.00	1717.00	2635.00	2338.00
ENSG00000090097_PCBP4	304.00	488.00	435.00	470.00	315.00	553.00	458.00
ENSG00000090104_RGS1	231.00	1202.00	1078.00	326.00	1532.00	2368.00	2144.00
ENSG00000090238_YPEL3	2802.00	2736.00	2783.00	3783.00	2095.00	3270.00	3149.00
ENSG00000090263_MRPS33	627.00	571.00	514.00	807.00	495.00	760.00	628.00
ENSG00000090266_NDUFB2	2071.00	1795.00	1750.00	2238.00	1299.00	2055.00	1817.00
ENSG00000090273_NUDC	2159.00	2052.00	1928.00	2404.00	1537.00	2323.00	2072.00
ENSG00000090316_MAEA	1306.00	1282.00	1216.00	1580.00	874.00	1462.00	1195.00
ENSG00000090339_ICAM1	1628.00	2528.00	2563.00	2192.00	1684.00	2766.00	2448.00
ENSG00000090372_STRN4	2427.00	2784.00	2612.00	3417.00	2033.00	2989.00	2641.00
ENSG00000090376_IRAK3	3084.00	3643.00	3253.00	3511.00	2267.00	3367.00	3059.00
ENSG00000090382_LYZ	403614.00	385188.00	358605.00	557124.00	294058.00	455392.00	403696.00
ENSG00000090432_MUL1	819.00	1470.00	1354.00	1083.00	1077.00	1801.00	1583.00
ENSG00000090447_TFAP4	254.00	245.00	215.00	310.00	227.00	338.00	273.00
ENSG00000090470_PDCD7	853.00	804.00	781.00	881.00	659.00	931.00	858.00
ENSG00000090487_SPG21	4124.00	4310.00	4100.00	5348.00	3204.00	5117.00	4433.00
ENSG00000090520_DNAJB11	1740.43	1465.69	1311.21	1729.72	991.86	1400.31	1219.74
ENSG00000090530_P3H2	39.00	64.00	54.00	53.00	55.00	72.00	41.00
ENSG00000090554_FLT3LG	1606.00	1840.18	1783.84	2216.26	1954.75	2921.34	2694.75
ENSG00000090565_RAB11FIP3	485.00	575.00	543.00	677.00	399.00	681.00	548.00
ENSG00000090581_GNPTG	1958.00	1913.00	1815.00	2788.00	1484.00	2515.00	2009.00
ENSG00000090612_ZNF268	405.00	398.00	387.00	657.21	330.00	511.00	452.04
ENSG00000090615_GOLGA3	1895.00	2170.00	1960.00	2619.00	1475.00	2380.00	2243.00
ENSG00000090621_PABPC4	6682.00	7016.00	6441.00	8676.00	5792.00	8464.00	7846.00
ENSG00000090659_CD209	152.00	121.00	172.00	149.00	80.00	124.00	103.00
ENSG00000090661_CERS4	619.00	627.00	662.00	869.00	479.00	820.00	678.00
ENSG00000090674_MCOLN1	717.00	819.00	759.00	826.00	513.00	826.00	738.00
ENSG00000090686_USP48	1618.00	1550.00	1358.00	2129.00	1159.00	1646.00	1523.00
ENSG00000090776_EFNB1	442.00	415.00	354.00	653.00	291.00	457.00	397.00
ENSG00000090857_PDPR	1696.19	1999.36	1871.36	2306.93	1522.01	2207.88	2097.15
ENSG00000090861_AARS1	1803.00	1705.00	1654.00	1808.00	1176.00	1817.00	1525.00
ENSG00000090863_GLG1	11055.00	12645.00	12455.00	14156.00	9449.00	14294.00	13506.00
ENSG00000090905_TNRC6A	1129.00	1484.00	1354.00	1787.00	1071.00	1739.00	1496.00
ENSG00000090924_PLEKHG2	780.00	736.00	779.00	1058.00	514.00	789.00	811.00
ENSG00000090971_NAT14	56.00	65.00	46.00	109.00	58.00	79.00	79.00
ENSG00000090975_PITPNM2	857.00	871.00	782.00	1220.00	746.00	1186.00	1149.00
ENSG00000090989_EXOC1	496.00	490.00	491.00	629.00	333.00	557.00	487.00
ENSG00000091009_RBM27	1269.12	1585.64	1409.63	2231.67	1292.76	1981.46	1716.64
ENSG00000091039_OSBPL8	2590.00	3913.00	3174.00	4782.00	2455.00	3732.00	3513.00
ENSG00000091073_DTX2	536.90	585.37	554.12	635.51	462.96	654.50	652.78
ENSG00000091106_NLRC4	1132.00	912.00	846.00	1158.00	571.00	870.00	767.00
ENSG00000091127_PUS7	132.00	167.00	167.00	240.00	144.00	146.00	171.00
ENSG00000091129_NRCAM	108.00	94.00	81.00	162.00	72.00	112.00	90.00
ENSG00000091140_DLD	1045.00	1511.00	1410.00	1350.00	1065.00	1588.00	1379.00
ENSG00000091157_WDR7	981.00	1621.00	1556.00	1555.99	1127.00	1597.00	1627.00
ENSG00000091164_TXNL1	1196.00	1200.00	1094.00	1743.00	925.00	1388.00	1218.00
ENSG00000091181_IL5RA	25.00	107.00	101.00	33.00	60.00	79.00	88.00
ENSG00000091262_ABCC6	55.00	77.62	71.72	113.60	53.68	62.88	74.00
ENSG00000091317_CMTM6	6621.00	8505.00	8211.00	8579.00	5279.00	8594.00	7359.00
ENSG00000091409_ITGA6	2101.00	2579.00	2561.00	3623.00	2441.00	3746.00	3373.00
ENSG00000091436_MAP3K20	864.00	980.00	774.00	1217.00	579.00	936.00	994.00
ENSG00000091483_FH	1023.00	903.00	897.00	1172.00	705.00	1009.00	907.00
ENSG00000091490_SEL1L3	3203.00	4198.00	3819.00	4627.00	3006.00	4444.00	4238.00
ENSG00000091527_CDV3	8880.00	10272.00	9207.00	11415.00	7420.00	11591.00	9979.00
ENSG00000091542_ALKBH5	3897.00	4994.00	4711.00	4835.00	3555.00	5586.00	4811.00
ENSG00000091592_NLRP1	2844.55	2172.89	2078.52	3559.23	1611.60	2648.77	2319.25
ENSG00000091640_SPAG7	2137.00	1825.00	1874.00	2645.00	1586.00	2228.00	2126.00
ENSG00000091732_ZC3HC1	239.00	237.00	248.00	242.00	213.00	289.00	305.00
ENSG00000091947_TMEM101	828.00	733.00	690.00	992.00	551.00	804.00	774.00
ENSG00000091972_CD200	47.00	60.00	17.00	148.00	28.00	65.00	60.00
ENSG00000092010_PSME1	11317.00	12587.00	12480.00	13989.00	9296.00	14232.00	12579.00
ENSG00000092020_PPP2R3C	858.00	895.00	903.00	1110.00	750.00	930.00	843.00
ENSG00000092036_HAUS4	1136.02	1233.81	1184.06	1779.81	1092.38	1653.90	1506.59
ENSG00000092067_CEBPE	33.00	145.00	125.00	44.00	168.00	306.00	295.00
ENSG00000092068_SLC7A8	259.00	264.00	196.00	330.00	312.00	463.00	421.00
ENSG00000092094_OSGEP	939.00	719.00	796.00	955.00	642.00	1003.00	858.00
ENSG00000092096_SLC22A17	57.00	78.00	100.00	105.00	114.00	159.00	162.00
ENSG00000092098_RNF31	1806.38	1854.54	1782.79	2314.28	1283.80	2183.32	1650.78
ENSG00000092108_SCFD1	872.00	769.00	635.00	1002.00	544.00	716.00	643.00
ENSG00000092140_G2E3	198.00	100.00	90.00	229.00	93.00	125.00	115.00
ENSG00000092148_HECTD1	1870.00	2215.00	1828.00	3017.00	1608.00	2375.00	2136.00
ENSG00000092199_HNRNPC	14852.17	19278.66	17687.05	21453.74	15424.24	23319.74	21026.37
ENSG00000092200_RPGRIP1	94.00	79.00	78.00	142.00	65.00	85.00	105.00
ENSG00000092201_SUPT16H	3907.96	5184.77	4850.97	4897.94	3750.93	5522.98	5171.96
ENSG00000092203_TOX4	2680.00	2800.00	2702.00	3052.00	2170.00	3307.00	2811.00
ENSG00000092208_GEMIN2	149.00	80.00	76.00	111.00	94.00	120.00	93.00
ENSG00000092330_TINF2	3643.00	3445.00	3195.00	4174.00	2531.00	4009.00	3628.00
ENSG00000092439_TRPM7	1197.00	1447.00	1274.00	2085.00	1138.00	1604.00	1617.00
ENSG00000092470_WDR76	148.00	231.00	201.00	223.00	223.00	332.00	285.00
ENSG00000092529_CAPN3	261.58	149.79	121.31	325.60	199.32	264.57	238.53
ENSG00000092531_SNAP23	3359.00	3939.00	3684.00	4448.00	2753.00	4195.00	3847.00
ENSG00000092621_PHGDH	148.00	186.00	227.00	245.00	126.00	311.00	232.00
ENSG00000092758_COL9A3	25.00	27.00	27.00	49.00	28.00	68.00	46.00
ENSG00000092820_EZR	7802.00	11666.00	10987.00	9751.00	8103.00	13115.00	11270.00
ENSG00000092841_MYL6	29439.00	26102.00	25784.00	31378.00	20753.00	32561.00	28469.00
ENSG00000092847_AGO1	3050.00	3335.00	3231.00	4153.00	2283.00	3780.00	3334.00
ENSG00000092853_CLSPN	39.00	81.00	71.00	44.00	53.00	74.00	57.00
ENSG00000092871_RFFL	1776.00	2416.00	2578.00	2601.00	2182.00	3123.00	2948.00
ENSG00000092929_UNC13D	4522.00	5576.00	5750.00	5660.00	3796.00	6181.00	5310.00
ENSG00000092931_MFSD11	579.00	626.51	639.00	680.00	453.00	698.00	668.00
ENSG00000092964_DPYSL2	3109.00	2164.00	2126.00	3210.00	1362.00	2055.00	2148.00
ENSG00000092978_GPATCH2	161.00	213.00	182.00	198.00	164.00	237.00	200.00
ENSG00000093000_NUP50	2690.90	2569.92	2243.82	3248.65	1837.92	2747.50	2577.74
ENSG00000093009_CDC45	14.00	45.00	46.00	19.00	34.00	36.00	40.00
ENSG00000093010_COMT	2668.00	2212.00	2343.00	2957.00	1569.00	2454.00	2230.00
ENSG00000093072_ADA2	21134.00	22260.00	21461.00	24823.00	14467.00	21799.00	20309.00
ENSG00000093100_AC016026.1	311.87	415.44	309.06	549.73	223.29	388.86	304.25
ENSG00000093134_VNN3	98.00	170.00	170.00	69.00	77.00	193.00	134.00
ENSG00000093144_ECHDC1	1528.00	1514.00	1443.00	2185.00	1018.00	1597.00	1432.00
ENSG00000093167_LRRFIP2	1270.00	992.00	896.00	1437.00	738.00	1011.00	800.00
ENSG00000093183_SEC22C	893.00	801.00	848.00	1117.00	646.00	1026.00	891.00
ENSG00000093217_XYLB	56.00	48.00	62.00	37.00	34.00	45.00	39.00
ENSG00000094631_HDAC6	982.00	1172.00	1188.00	1319.00	718.00	1252.00	1013.00
ENSG00000094804_CDC6	22.00	47.00	23.00	44.00	38.00	57.00	57.00
ENSG00000094841_UPRT	392.00	534.00	542.00	580.00	414.00	637.00	554.00
ENSG00000094880_CDC23	539.00	588.00	598.00	758.00	551.00	685.00	683.00
ENSG00000094914_AAAS	897.00	810.00	826.00	1017.00	622.00	888.00	852.00
ENSG00000094916_CBX5	1174.00	1606.00	1478.00	1826.00	1252.00	1825.00	1737.00
ENSG00000094975_SUCO	846.00	1018.00	821.00	1404.00	834.00	1193.00	1110.00
ENSG00000095002_MSH2	660.00	643.00	632.00	804.00	427.00	664.00	708.00
ENSG00000095015_MAP3K1	2502.00	5416.00	5288.00	5674.00	4215.00	6310.00	6340.00
ENSG00000095059_DHPS	1169.97	1268.67	1247.44	1623.54	1106.03	1635.57	1434.01
ENSG00000095066_HOOK2	78.00	91.00	113.00	149.00	69.00	109.00	90.00
ENSG00000095139_ARCN1	3682.00	3739.00	3742.00	4225.00	2946.00	4153.00	4024.00
ENSG00000095209_TMEM38B	234.00	297.00	333.00	378.00	282.00	424.00	351.00
ENSG00000095261_PSMD5	721.00	679.00	514.00	807.00	393.00	621.00	589.00
ENSG00000095303_PTGS1	1457.00	2782.00	2704.00	2697.00	2681.00	4121.00	3650.00
ENSG00000095319_NUP188	1633.00	2125.00	2056.00	2247.00	1515.00	2002.00	2081.00
ENSG00000095321_CRAT	716.00	1027.00	895.00	1105.00	758.00	1329.00	1099.00
ENSG00000095370_SH2D3C	1997.00	2258.00	2154.00	2688.00	1324.00	2268.00	1924.00
ENSG00000095380_NANS	1142.00	968.00	935.00	1085.00	695.00	1042.00	840.00
ENSG00000095383_TBC1D2	842.00	831.00	784.00	1264.00	748.00	977.00	952.00
ENSG00000095397_WHRN	67.00	90.00	96.00	134.00	105.00	161.00	108.00
ENSG00000095485_CWF19L1	1188.00	1038.00	1019.00	1169.00	761.00	1105.00	1002.00
ENSG00000095564_BTAF1	776.00	611.00	662.00	931.00	477.00	652.00	686.00
ENSG00000095574_IKZF5	450.00	674.00	665.00	805.00	508.00	778.00	773.00
ENSG00000095585_BLNK	314.18	293.07	328.00	553.60	257.88	447.04	377.39
ENSG00000095787_WAC	6143.00	7438.00	6539.00	8785.00	5383.00	7865.00	7194.00
ENSG00000095794_CREM	638.00	1063.00	981.00	446.00	772.00	1173.00	986.00
ENSG00000095906_NUBP2	1050.00	1077.00	1022.00	1385.00	712.00	1298.00	1056.00
ENSG00000095932_SMIM24	4.00	29.00	12.00	28.00	32.00	58.00	48.00
ENSG00000095951_HIVEP1	603.00	1383.00	1123.00	1691.00	952.00	1437.00	1492.00
ENSG00000096006_CRISP3	3.00	1077.00	961.00	8.00	1559.00	2515.00	2083.00
ENSG00000096060_FKBP5	4095.00	3990.00	3695.00	4197.00	3997.00	5961.00	5470.00
ENSG00000096063_SRPK1	737.00	1044.00	994.00	940.00	804.00	1299.00	1170.00
ENSG00000096070_BRPF3	1528.00	1944.00	1914.00	2235.00	1501.00	2329.00	2191.00
ENSG00000096080_MRPS18A	651.00	742.00	740.00	831.00	588.00	984.00	854.00
ENSG00000096092_TMEM14A	124.00	120.00	78.00	160.00	105.00	112.00	118.00
ENSG00000096093_EFHC1	87.00	84.00	94.00	122.00	71.00	79.00	101.00
ENSG00000096384_HSP90AB1	20843.99	24442.94	23498.95	25762.90	21494.95	31799.95	29172.89
ENSG00000096401_CDC5L	1314.00	1362.00	1186.00	1562.00	980.00	1429.00	1259.00
ENSG00000096433_ITPR3	1216.00	1581.00	1562.00	2030.00	1203.00	1815.00	1643.00
ENSG00000096654_ZNF184	195.00	325.00	245.00	257.00	256.00	304.00	307.00
ENSG00000096717_SIRT1	843.00	726.00	616.00	985.00	595.00	973.00	878.00
ENSG00000096746_HNRNPH3	4079.00	4029.00	3649.00	5418.00	2942.00	4440.00	3985.00
ENSG00000096872_IFT74	156.00	143.00	155.00	255.00	114.00	153.00	156.00
ENSG00000096968_JAK2	1261.00	1428.00	1189.00	1684.00	806.00	1128.00	1135.00
ENSG00000096996_IL12RB1	2012.00	2600.00	2637.00	2492.00	1622.00	2775.00	2308.00
ENSG00000097007_ABL1	1595.00	2033.00	1970.00	2526.00	1411.10	2087.00	1948.00
ENSG00000097021_ACOT7	361.00	515.00	420.00	420.00	287.00	489.00	371.00
ENSG00000097033_SH3GLB1	3649.00	4007.00	3730.00	4294.00	2715.00	4141.00	3680.00
ENSG00000097046_CDC7	120.00	166.00	105.00	140.00	99.00	194.00	134.00
ENSG00000099139_PCSK5	639.00	483.00	457.00	735.00	431.00	644.00	658.00
ENSG00000099194_SCD	305.00	459.00	470.00	473.00	528.00	762.00	743.00
ENSG00000099203_TMED1	644.00	537.00	533.00	667.00	345.00	634.00	518.00
ENSG00000099204_ABLIM1	5060.00	7430.00	7383.00	9342.00	6855.00	10450.00	9911.00
ENSG00000099219_ERMP1	906.00	792.00	952.00	1041.00	699.00	884.00	881.00
ENSG00000099246_RAB18	1462.00	1816.00	1738.00	2009.00	1216.00	1893.00	1740.00
ENSG00000099250_NRP1	138.00	157.00	163.00	121.00	75.00	165.00	182.00
ENSG00000099251_HSD17B7P2	51.42	16.67	24.00	40.13	27.98	29.99	25.77
ENSG00000099282_TSPAN15	71.00	91.00	107.00	72.00	120.00	149.00	144.00
ENSG00000099284_MACROH2A2	93.00	96.00	85.00	201.00	102.00	176.00	152.00
ENSG00000099290_WASHC2A	3123.60	3704.09	3603.63	4287.60	2807.49	3824.77	3565.62
ENSG00000099308_MAST3	3233.00	2936.00	3023.00	3965.00	1975.00	3160.00	2756.00
ENSG00000099326_MZF1	179.00	227.00	180.00	274.00	172.00	261.00	233.00
ENSG00000099330_OCEL1	799.00	657.00	626.00	985.00	450.00	817.00	594.00
ENSG00000099331_MYO9B	7481.00	10455.00	10025.00	12553.00	7101.00	10904.00	10110.00
ENSG00000099337_KCNK6	1484.00	1111.00	1109.00	1851.00	898.00	1432.00	1268.00
ENSG00000099338_CATSPERG	108.00	66.00	88.00	77.00	53.00	91.00	73.00
ENSG00000099341_PSMD8	3455.00	3667.00	3495.00	4073.00	2722.00	4220.00	3726.00
ENSG00000099364_FBXL19	365.00	484.00	481.00	549.00	275.00	548.00	400.90
ENSG00000099381_SETD1A	1823.00	2432.00	2337.00	2924.00	1920.00	2999.00	2792.00
ENSG00000099385_BCL7C	1252.00	1328.00	1180.00	1737.00	1108.00	1752.00	1479.00
ENSG00000099622_CIRBP	8647.00	8787.00	8668.00	12660.00	7849.00	12559.00	11063.00
ENSG00000099624_ATP5F1D	1357.00	1291.00	1207.00	1837.00	936.00	1700.00	1420.00
ENSG00000099725_PRKY	567.70	642.94	515.20	1070.09	478.61	657.64	668.54
ENSG00000099783_HNRNPM	7981.00	8170.00	7391.00	9519.00	6271.00	9972.00	8939.00
ENSG00000099785_MARCHF2	1458.00	1885.00	1931.00	2086.00	1393.00	2290.00	2009.00
ENSG00000099795_NDUFB7	1637.00	1524.00	1515.00	1997.00	1069.00	1776.00	1507.00
ENSG00000099797_TECR	1809.97	2048.59	1859.99	2418.63	1581.87	2597.50	2061.53
ENSG00000099800_TIMM13	983.00	839.00	836.00	1167.00	601.00	1028.00	923.00
ENSG00000099804_CDC34	827.00	710.00	612.00	880.00	481.00	953.00	738.00
ENSG00000099810_MTAP	443.00	428.00	372.77	497.00	416.00	531.48	493.00
ENSG00000099817_POLR2E	3169.00	3699.00	3632.00	4153.98	2658.00	4027.00	3617.00
ENSG00000099821_POLRMT	872.15	809.93	820.75	964.48	568.79	1094.49	822.08
ENSG00000099840_IZUMO4	16.00	22.00	17.00	34.00	23.00	21.00	23.00
ENSG00000099849_RASSF7	285.00	278.00	354.00	414.00	276.00	454.00	379.00
ENSG00000099860_GADD45B	2282.00	1847.00	1615.00	5748.00	1514.00	2347.00	2100.00
ENSG00000099864_PALM	34.00	65.00	23.00	44.00	22.00	51.00	40.00
ENSG00000099875_MKNK2	6436.00	8227.00	8111.00	8807.00	5358.00	8471.00	7356.00
ENSG00000099889_ARVCF	195.00	120.00	129.00	180.00	56.00	78.00	81.00
ENSG00000099899_TRMT2A	754.00	658.00	636.00	1050.00	556.00	814.00	711.00
ENSG00000099901_RANBP1	1338.00	1114.60	1039.86	1609.70	909.00	1288.22	1206.85
ENSG00000099904_ZDHHC8	512.00	655.00	625.00	690.00	387.00	740.00	599.00
ENSG00000099910_KLHL22	651.00	642.00	555.00	710.88	501.00	783.57	648.88
ENSG00000099917_MED15	3193.00	3340.00	3092.00	3875.00	2499.00	3763.00	3313.00
ENSG00000099940_SNAP29	2816.00	3272.00	3099.00	3426.00	2275.00	3475.00	3193.00
ENSG00000099942_CRKL	3864.00	4685.00	4259.00	4829.00	3538.00	5367.00	5044.00
ENSG00000099949_LZTR1	1026.00	974.00	935.00	1088.21	637.96	1105.89	945.11
ENSG00000099953_MMP11	55.00	50.00	26.00	100.00	40.00	53.00	61.00
ENSG00000099956_SMARCB1	1644.00	2020.00	2147.00	2564.00	1563.00	2411.00	2131.00
ENSG00000099958_DERL3	143.00	192.00	206.00	208.00	118.00	224.00	155.00
ENSG00000099968_BCL2L13	2880.00	3257.00	3120.00	3703.00	2593.00	3739.00	3315.00
ENSG00000099974_DDTL	36.84	43.35	37.57	65.63	31.48	64.59	63.70
ENSG00000099977_DDT	829.16	829.65	728.43	1042.37	612.52	1012.41	886.30
ENSG00000099985_OSM	681.00	2401.00	2265.00	1381.00	2171.00	3608.00	3004.00
ENSG00000099991_CABIN1	2168.00	2408.00	2416.00	3392.00	1748.00	2705.00	2582.00
ENSG00000099992_TBC1D10A	852.36	1100.00	1184.63	1216.00	1022.65	1527.56	1418.00
ENSG00000099995_SF3A1	6972.00	8157.00	8186.00	8639.00	6234.00	9437.00	8739.00
ENSG00000099999_RNF215	89.00	89.00	77.00	196.00	102.00	131.00	96.00
ENSG00000100003_SEC14L2	45.00	121.00	96.35	85.73	143.48	244.00	166.00
ENSG00000100014_SPECC1L	1571.74	2311.00	1968.00	2282.00	1714.45	2566.77	2388.00
ENSG00000100023_PPIL2	1202.00	1232.00	1136.00	1417.00	778.00	1229.36	1089.00
ENSG00000100027_YPEL1	1556.00	1236.00	1161.00	1365.00	692.00	1054.00	992.00
ENSG00000100028_SNRPD3	2927.80	3055.03	2667.95	4263.98	2217.90	3730.20	3022.12
ENSG00000100029_PES1	1832.00	1641.00	1525.00	2087.00	1229.00	2038.00	1779.00
ENSG00000100030_MAPK1	8317.00	10544.00	10111.00	10710.00	7126.00	10810.00	9768.00
ENSG00000100031_GGT1	355.57	293.54	274.26	517.91	209.30	334.83	229.03
ENSG00000100034_PPM1F	3983.00	5915.00	5438.00	6034.00	3451.00	5567.00	4878.00
ENSG00000100036_SLC35E4	64.00	116.00	110.00	92.00	92.00	124.00	109.00
ENSG00000100038_TOP3B	511.00	497.00	483.00	641.03	373.00	577.00	526.00
ENSG00000100055_CYTH4	5216.00	6105.00	6435.00	7835.00	4547.00	6996.00	6230.00
ENSG00000100056_ESS2	552.00	524.00	543.00	672.00	411.00	674.00	627.00
ENSG00000100058_CRYBB2P1	255.00	262.00	213.00	278.00	198.00	298.00	271.00
ENSG00000100060_MFNG	5553.00	6267.00	6460.00	7125.00	5303.00	8294.00	7290.00
ENSG00000100068_LRP5L	65.00	66.00	57.00	61.00	51.00	65.00	39.00
ENSG00000100075_SLC25A1	865.00	945.00	1021.00	1251.00	746.00	1141.00	950.00
ENSG00000100077_GRK3	2503.00	3078.00	2647.00	3512.00	1901.00	3018.00	2609.00
ENSG00000100079_LGALS2	1549.00	1135.00	1169.00	2719.00	819.00	1289.00	1187.00
ENSG00000100083_GGA1	1588.00	1521.00	1575.00	1945.00	995.00	1807.00	1594.00
ENSG00000100084_HIRA	2202.03	2257.19	2294.00	2786.33	1435.18	2360.44	2195.30
ENSG00000100092_SH3BP1	4245.00	4628.10	4871.00	6105.32	3377.97	5604.78	4562.13
ENSG00000100095_SEZ6L	246.00	304.00	232.00	496.00	234.00	380.00	318.00
ENSG00000100097_LGALS1	7062.00	6485.00	6412.00	9282.00	4519.00	7125.00	6290.00
ENSG00000100099_HPS4	860.00	675.00	749.00	983.00	565.00	866.00	925.00
ENSG00000100100_PIK3IP1	6567.00	10470.00	10502.00	11765.00	11814.00	17559.00	16659.00
ENSG00000100104_SRRD	631.00	664.00	541.00	818.00	560.00	748.00	770.00
ENSG00000100105_PATZ1	1349.00	1764.00	1825.00	2000.00	1618.00	2571.00	2125.00
ENSG00000100106_TRIOBP	1854.00	2428.00	2443.00	3148.78	1945.00	2984.00	2505.00
ENSG00000100109_TFIP11	961.00	1339.00	1351.00	1213.00	1135.00	1627.00	1520.00
ENSG00000100116_GCAT	38.00	34.00	55.00	60.00	45.00	87.00	61.00
ENSG00000100124_ANKRD54	241.00	149.00	173.00	295.00	141.00	181.00	153.00
ENSG00000100129_EIF3L	23654.23	24869.22	24658.84	31678.05	23793.64	35908.56	33247.58
ENSG00000100138_SNU13	3994.00	3895.00	4279.00	4386.00	3442.00	5128.00	4813.00
ENSG00000100139_MICALL1	1073.00	1353.00	1365.00	1509.00	1030.00	1537.00	1291.00
ENSG00000100142_POLR2F	674.00	716.00	797.00	983.00	570.00	997.00	871.00
ENSG00000100147_CCDC134	106.00	104.00	124.00	135.00	73.00	139.00	130.00
ENSG00000100150_DEPDC5	485.00	526.00	467.40	738.00	400.00	634.00	614.00
ENSG00000100151_PICK1	304.00	348.00	334.00	411.00	236.00	397.00	333.00
ENSG00000100154_TTC28	157.00	193.00	213.00	342.00	185.00	293.00	319.00
ENSG00000100162_CENPM	43.00	50.00	60.00	24.00	45.00	57.00	74.00
ENSG00000100181_TPTEP1	56.11	66.15	99.45	69.28	48.07	70.62	98.16
ENSG00000100201_DDX17	5903.00	5386.00	5327.00	6578.00	3468.00	5619.00	5276.00
ENSG00000100207_TCF20	2526.00	3725.00	3613.00	3888.00	2812.00	4343.00	4413.00
ENSG00000100209_HSCB	347.00	238.00	205.00	448.00	195.00	296.00	268.00
ENSG00000100211_CBY1	90.00	68.00	77.00	76.00	62.00	90.00	77.00
ENSG00000100216_TOMM22	3023.00	3145.00	2959.00	3106.00	2305.00	3828.00	3049.00
ENSG00000100219_XBP1	5395.00	4775.00	4640.00	5302.00	3779.00	5353.00	4957.00
ENSG00000100220_RTCB	2528.00	2781.00	2698.00	2929.00	2060.00	3359.00	2825.00
ENSG00000100221_JOSD1	3422.00	5509.00	5366.00	3871.00	4404.00	6267.00	5863.00
ENSG00000100225_FBXO7	4110.00	4783.00	4484.00	4962.00	3508.00	5219.00	4679.00
ENSG00000100226_GTPBP1	2033.00	2915.00	3098.00	2263.00	1930.00	3131.00	2807.00
ENSG00000100227_POLDIP3	3420.00	3673.00	3707.00	3808.00	2921.00	4331.00	3844.00
ENSG00000100239_PPP6R2	1798.00	2187.00	2058.00	2577.00	1553.00	2538.00	2314.00
ENSG00000100241_SBF1	4381.00	5811.00	5614.00	6596.00	3926.00	6405.00	5719.00
ENSG00000100242_SUN2	30390.00	40320.00	40219.00	42905.00	30284.00	49695.00	42743.00
ENSG00000100243_CYB5R3	4215.00	4579.00	4554.00	5106.00	3238.00	5226.00	4489.00
ENSG00000100246_DNAL4	366.00	322.00	315.00	441.00	267.00	419.00	407.00
ENSG00000100258_LMF2	1440.00	1298.00	1364.00	1510.00	852.00	1414.00	1186.00
ENSG00000100263_RHBDD3	145.00	104.00	134.00	149.00	75.00	121.00	102.00
ENSG00000100266_PACSIN2	2341.00	2715.00	2579.00	2988.00	1791.00	2777.00	2557.00
ENSG00000100271_TTLL1	268.00	261.00	286.00	289.00	215.00	322.00	294.00
ENSG00000100280_AP1B1	5995.00	6281.00	6066.00	7933.00	4421.00	6828.00	6156.00
ENSG00000100281_HMGXB4	419.00	708.00	792.00	658.00	541.00	824.00	672.00
ENSG00000100284_TOM1	2361.00	2407.00	2602.00	2991.00	1832.00	2866.00	2549.00
ENSG00000100285_NEFH	153.00	158.00	145.00	138.00	97.00	137.00	116.00
ENSG00000100288_CHKB	828.14	672.24	662.40	972.10	491.90	768.60	722.76
ENSG00000100290_BIK	27.00	21.00	25.00	26.00	16.00	24.00	27.00
ENSG00000100292_HMOX1	6230.00	7244.00	7209.00	7299.00	4196.00	6862.00	5532.00
ENSG00000100294_MCAT	142.00	120.00	148.00	188.00	153.00	185.00	170.00
ENSG00000100296_THOC5	1129.00	1407.00	1397.00	1393.00	1039.00	1611.00	1458.00
ENSG00000100297_MCM5	2134.00	2604.00	2558.00	2887.00	1989.00	3143.00	2717.00
ENSG00000100298_APOBEC3H	45.00	81.00	63.00	81.00	43.00	67.00	70.00
ENSG00000100299_ARSA	1107.00	1086.00	1045.00	1256.00	692.00	1223.00	1017.00
ENSG00000100300_TSPO	5604.00	5433.00	5658.00	7924.00	4387.00	7324.00	6120.00
ENSG00000100304_TTLL12	993.00	1068.00	1109.00	1298.00	914.00	1256.00	1156.00
ENSG00000100307_CBX7	1990.00	2843.00	2817.00	3331.97	2509.00	4141.00	3560.42
ENSG00000100316_RPL3	117274.92	133474.84	133717.41	175302.24	141326.58	219261.58	195013.94
ENSG00000100319_ZMAT5	594.00	692.00	652.00	878.00	473.00	870.00	714.00
ENSG00000100321_SYNGR1	298.00	249.00	316.00	566.00	216.00	416.00	356.00
ENSG00000100324_TAB1	1009.00	987.00	952.00	1299.00	806.00	1388.00	1142.00
ENSG00000100325_ASCC2	2061.00	2259.00	2342.00	2491.00	1734.00	2639.00	2329.00
ENSG00000100330_MTMR3	3077.00	3555.00	3725.00	3881.00	2552.00	3857.00	3716.00
ENSG00000100335_MIEF1	1374.00	2199.00	2065.00	2053.00	1801.00	2631.00	2577.00
ENSG00000100336_APOL4	87.00	57.00	38.00	31.00	7.00	49.00	49.00
ENSG00000100342_APOL1	1591.00	1537.00	1450.00	1485.00	749.00	1070.00	1066.00
ENSG00000100345_MYH9	56195.00	72811.00	70718.00	79516.00	53982.00	86191.00	77183.00
ENSG00000100346_CACNA1I	248.00	273.00	268.00	360.00	327.00	505.00	432.00
ENSG00000100347_SAMM50	1449.00	1362.00	1332.00	1671.00	1084.00	1655.00	1403.00
ENSG00000100348_TXN2	2609.00	2556.00	2427.00	3050.00	1911.00	3230.00	2518.00
ENSG00000100350_FOXRED2	151.00	198.00	177.00	240.00	146.00	237.00	211.00
ENSG00000100351_GRAP2	1243.00	2519.00	2314.00	1878.00	2192.00	3434.00	3101.00
ENSG00000100353_EIF3D	10331.00	11219.00	11369.00	13652.00	10532.00	15169.00	13860.00
ENSG00000100354_TNRC6B	2339.00	3105.00	3165.00	5184.00	2505.00	3470.00	3577.00
ENSG00000100359_SGSM3	1087.00	1319.47	1251.80	1667.33	1089.00	1672.85	1391.12
ENSG00000100360_IFT27	371.00	242.00	251.00	379.00	185.00	297.00	257.00
ENSG00000100362_PVALB	0.00	14.00	6.00	19.00	15.00	14.00	30.00
ENSG00000100364_KIAA0930	8606.00	9001.00	8696.00	11097.00	5897.00	9387.00	8089.00
ENSG00000100365_NCF4	1956.00	2362.00	2268.00	2973.00	1975.00	3180.00	2674.00
ENSG00000100368_CSF2RB	2948.00	6093.00	6193.00	4037.00	3867.00	5897.00	5354.00
ENSG00000100372_SLC25A17	339.00	267.00	239.00	306.00	265.00	402.00	373.00
ENSG00000100373_UPK3A	108.00	111.00	93.00	195.00	77.00	149.00	75.00
ENSG00000100376_FAM118A	576.00	617.00	600.00	859.00	553.00	885.00	690.00
ENSG00000100379_KCTD17	534.00	533.00	561.00	774.00	409.00	822.00	583.00
ENSG00000100380_ST13	7916.73	8586.43	8140.21	10815.78	7705.24	11325.33	10296.14
ENSG00000100385_IL2RB	28352.00	27903.00	27919.00	31786.00	16758.00	25666.00	22950.00
ENSG00000100387_RBX1	1630.00	1486.00	1455.00	1706.00	983.00	1631.00	1399.00
ENSG00000100393_EP300	3435.00	6514.00	6354.00	7140.00	4603.00	6216.00	6641.00
ENSG00000100395_L3MBTL2	1479.00	1589.00	1585.00	1889.00	1215.00	1927.00	1668.00
ENSG00000100401_RANGAP1	1841.00	1991.00	2063.00	2169.00	1359.00	2234.00	1959.00
ENSG00000100403_ZC3H7B	2449.00	2714.00	2788.00	3250.00	2138.00	3307.00	3048.00
ENSG00000100410_PHF5A	628.00	697.00	728.00	814.00	578.00	834.00	861.00
ENSG00000100412_ACO2	3947.00	4026.00	3670.00	4479.00	3015.00	4496.00	4118.00
ENSG00000100413_POLR3H	1237.00	1366.00	1352.00	1780.00	1229.00	1881.00	1580.00
ENSG00000100416_TRMU	395.00	303.00	247.00	436.00	233.00	367.00	345.00
ENSG00000100417_PMM1	515.00	601.00	543.00	607.00	486.00	849.00	708.00
ENSG00000100418_DESI1	1483.00	1514.00	1580.00	1578.00	1142.00	1703.00	1551.00
ENSG00000100422_CERK	3235.00	3774.00	3279.00	4220.00	2958.00	4438.00	3870.00
ENSG00000100425_BRD1	1033.00	989.00	966.00	1437.00	785.00	1137.00	985.00
ENSG00000100426_ZBED4	1414.00	2326.00	2226.00	2248.00	1762.00	3015.00	2792.00
ENSG00000100427_MLC1	2102.00	2215.00	2200.00	1950.00	1233.00	1839.00	1677.00
ENSG00000100429_HDAC10	1015.38	813.86	897.24	1263.00	687.52	1028.71	848.42
ENSG00000100439_ABHD4	828.00	1034.00	1207.00	1225.00	742.00	1195.00	1112.00
ENSG00000100441_KHNYN	2975.00	3479.00	3364.00	4454.00	2590.00	3995.00	3637.00
ENSG00000100442_FKBP3	1020.00	797.00	719.00	1222.00	537.00	909.00	773.00
ENSG00000100445_SDR39U1	785.00	751.00	752.00	1017.00	580.00	954.00	815.00
ENSG00000100448_CTSG	3.00	387.00	370.00	6.00	735.00	1203.00	1123.00
ENSG00000100450_GZMH	4464.89	3547.08	3809.85	3102.01	1602.15	2245.51	2051.70
ENSG00000100453_GZMB	15771.11	10635.92	10726.15	8726.99	4841.85	7500.49	6605.30
ENSG00000100461_RBM23	3673.00	4207.00	4212.00	4077.00	3041.00	4440.00	3968.00
ENSG00000100462_PRMT5	846.00	944.00	996.00	1172.00	807.00	1109.00	1085.00
ENSG00000100473_COCH	132.00	143.00	114.00	64.00	55.00	75.00	75.00
ENSG00000100478_AP4S1	257.00	303.00	325.00	405.00	253.00	437.00	322.00
ENSG00000100483_VCPKMT	146.00	168.00	206.00	286.00	114.00	217.00	153.00
ENSG00000100485_SOS2	1995.00	2367.00	2172.00	2859.00	1628.00	2373.00	2168.00
ENSG00000100490_CDKL1	81.00	67.00	60.00	53.00	39.00	100.00	50.00
ENSG00000100503_NIN	5409.00	7716.00	7105.00	8899.00	5418.00	8043.00	7894.00
ENSG00000100504_PYGL	3364.00	4346.00	4036.00	4351.00	3523.00	5043.00	4609.00
ENSG00000100519_PSMC6	1085.93	895.64	827.65	1141.86	613.00	929.89	782.76
ENSG00000100522_GNPNAT1	352.00	374.00	323.00	549.00	288.00	447.00	368.00
ENSG00000100523_DDHD1	464.00	525.00	450.00	716.00	356.00	542.00	472.00
ENSG00000100526_CDKN3	26.00	40.00	22.00	18.00	37.00	62.00	46.00
ENSG00000100528_CNIH1	1493.00	1573.00	1770.00	2155.00	1441.00	2064.00	1857.00
ENSG00000100532_CGRRF1	342.00	358.00	355.00	376.00	287.00	395.00	447.00
ENSG00000100554_ATP6V1D	1422.00	1244.00	1117.00	1332.00	904.00	1158.00	1152.00
ENSG00000100564_PIGH	231.00	220.00	242.00	232.00	155.00	262.00	234.00
ENSG00000100567_PSMA3	1548.00	1219.00	1106.00	1581.00	914.00	1390.00	1129.00
ENSG00000100568_VTI1B	2776.00	2907.62	2738.91	3483.97	2130.00	3177.00	3012.00
ENSG00000100575_TIMM9	575.00	513.00	420.00	704.00	480.00	564.00	621.00
ENSG00000100577_GSTZ1	339.00	329.00	344.00	499.00	260.00	350.00	314.00
ENSG00000100578_KIAA0586	495.62	652.00	524.30	892.07	525.19	677.07	683.07
ENSG00000100580_TMED8	831.00	1177.00	1191.00	1229.00	916.00	1359.00	1204.00
ENSG00000100591_AHSA1	2505.00	2709.00	2629.00	2873.00	1905.00	2891.00	2561.00
ENSG00000100592_DAAM1	365.00	611.00	489.00	567.00	372.00	586.00	521.00
ENSG00000100596_SPTLC2	4702.00	5242.00	4731.00	5841.00	3459.00	5012.00	4879.00
ENSG00000100599_RIN3	8692.00	10120.00	9876.00	12262.00	6763.00	10898.00	9987.00
ENSG00000100600_LGMN	308.00	385.00	451.00	421.00	337.00	544.00	487.00
ENSG00000100601_ALKBH1	127.00	145.00	111.00	159.00	114.00	189.00	189.00
ENSG00000100603_SNW1	2261.00	2739.00	2438.00	2781.00	2158.00	3093.00	2856.00
ENSG00000100605_ITPK1	4676.00	5702.00	5600.00	5769.00	3882.00	5972.00	5354.00
ENSG00000100612_DHRS7	3447.00	3397.00	3142.00	3561.00	2456.00	3728.00	3316.00
ENSG00000100614_PPM1A	1764.00	1790.00	1500.00	2017.00	1139.00	1732.00	1639.00
ENSG00000100628_ASB2	71.00	62.00	64.00	68.00	61.00	76.00	57.00
ENSG00000100629_CEP128	87.00	131.00	119.00	119.00	101.00	196.00	160.00
ENSG00000100632_ERH	2483.00	2484.00	2471.00	2893.00	1824.00	2993.00	2599.00
ENSG00000100644_HIF1A	2312.00	4069.00	3683.00	2900.00	2936.00	4183.00	3993.00
ENSG00000100647_SUSD6	5097.00	6630.00	7035.00	6523.00	4626.00	7136.00	6858.00
ENSG00000100650_SRSF5	17671.00	16578.00	15287.00	20447.00	12404.00	19100.00	17032.00
ENSG00000100664_EIF5	3385.00	6156.00	5467.99	4205.00	4709.00	6997.00	6480.00
ENSG00000100697_DICER1	1659.00	2144.00	1880.00	2399.00	1413.00	2157.00	2051.00
ENSG00000100711_ZFYVE21	384.00	358.00	366.00	546.00	243.00	373.00	313.00
ENSG00000100714_MTHFD1	1294.00	1239.00	1277.00	1273.00	860.00	1286.00	1172.00
ENSG00000100721_TCL1A	288.00	467.00	559.00	914.00	528.00	815.00	713.00
ENSG00000100722_ZC3H14	1072.00	1189.00	1065.00	1315.00	873.00	1287.00	1005.00
ENSG00000100726_TELO2	532.00	567.00	527.00	756.00	411.00	709.00	545.00
ENSG00000100731_PCNX1	2321.00	3512.00	3255.00	4579.00	2888.00	3771.00	3824.00
ENSG00000100744_GSKIP	333.00	414.00	391.00	484.00	306.00	537.00	408.00
ENSG00000100749_VRK1	531.00	567.00	417.00	602.00	426.00	707.00	597.00
ENSG00000100764_PSMC1	2798.57	2562.07	2569.66	2983.26	1975.66	3072.49	2693.40
ENSG00000100784_RPS6KA5	279.00	375.00	281.00	508.00	330.00	455.00	428.00
ENSG00000100796_PPP4R3A	3440.00	3079.00	2564.00	4769.00	2196.00	3336.00	3041.00
ENSG00000100802_C14orf93	477.00	524.00	403.00	554.00	393.00	691.00	520.00
ENSG00000100804_PSMB5	680.00	561.00	609.00	774.00	532.00	877.00	716.00
ENSG00000100811_YY1	4900.00	5802.00	5429.00	6816.00	4396.00	6854.00	6202.00
ENSG00000100813_ACIN1	4241.00	4860.00	4479.00	5674.00	3277.00	4899.00	4709.00
ENSG00000100814_CCNB1IP1	838.00	777.00	709.00	1070.00	775.00	1096.00	1035.00
ENSG00000100815_TRIP11	610.00	540.00	456.00	1114.00	403.00	557.00	534.00
ENSG00000100823_APEX1	4123.00	3924.00	3532.00	5150.00	3226.00	5009.00	4198.00
ENSG00000100836_PABPN1	3576.00	3255.00	3101.09	4119.26	2488.99	4132.58	3675.41
ENSG00000100852_ARHGAP5	516.00	916.00	783.00	1303.00	723.00	1194.00	1101.00
ENSG00000100865_CINP	649.00	769.00	686.00	905.00	613.00	905.00	876.00
ENSG00000100883_SRP54	1125.00	935.00	733.00	1027.00	577.00	756.00	704.00
ENSG00000100888_CHD8	2920.00	2524.45	2435.04	3922.60	1850.81	2916.24	2866.64
ENSG00000100889_PCK2	1221.00	1247.00	1145.00	1570.00	849.00	1360.00	1020.00
ENSG00000100890_PRORP	907.90	1040.58	857.11	1042.21	995.09	1337.63	1106.50
ENSG00000100897_DCAF11	3753.64	4500.54	4471.37	4668.65	3385.95	5149.07	4595.11
ENSG00000100902_PSMA6	3316.79	3055.85	2924.93	3511.13	2112.08	3327.24	2892.49
ENSG00000100906_NFKBIA	9665.00	13024.00	13014.00	17110.00	11141.00	17538.00	15078.00
ENSG00000100908_EMC9	145.00	121.00	135.00	137.00	73.00	117.00	91.00
ENSG00000100911_PSME2	7881.80	7012.96	7208.76	7280.95	4482.51	7022.90	6167.95
ENSG00000100916_BRMS1L	76.00	67.00	76.00	82.00	66.00	96.00	51.00
ENSG00000100918_REC8	341.00	346.00	297.00	332.00	179.00	366.00	297.00
ENSG00000100926_TM9SF1	977.24	890.73	1089.23	962.21	756.73	996.05	1025.51
ENSG00000100934_SEC23A	1138.00	1406.00	1224.00	1594.00	915.00	1329.00	1445.00
ENSG00000100938_GMPR2	2191.00	2442.00	2612.00	3078.00	2169.00	3025.00	2793.00
ENSG00000100941_PNN	1541.00	1500.00	1538.00	1635.00	1213.00	1866.00	1692.00
ENSG00000100949_RABGGTA	782.00	939.00	956.00	1154.00	673.00	1010.00	911.00
ENSG00000100979_PLTP	192.00	109.00	131.00	204.00	140.00	138.00	159.00
ENSG00000100982_PCIF1	1674.00	1469.00	1586.00	2151.00	1190.00	1866.00	1746.00
ENSG00000100983_GSS	978.00	979.00	1034.00	1237.00	774.00	1261.00	1033.00
ENSG00000100985_MMP9	60.00	1272.00	1326.00	94.00	1046.00	1727.00	1559.00
ENSG00000100991_TRPC4AP	2495.00	2653.00	2552.00	3033.00	2027.00	2914.00	2661.00
ENSG00000100994_PYGB	3078.00	3424.00	3464.00	3634.00	2380.00	3889.00	3366.00
ENSG00000100997_ABHD12	1007.00	1072.00	1040.00	1297.00	735.00	1259.00	1023.00
ENSG00000101000_PROCR	118.00	125.00	113.00	139.00	83.00	98.00	89.00
ENSG00000101004_NINL	67.00	51.00	95.00	111.00	49.00	72.00	57.00
ENSG00000101017_CD40	642.00	577.00	600.00	788.00	343.00	679.00	539.00
ENSG00000101019_UQCC1	416.00	402.00	360.00	571.00	228.00	404.00	349.00
ENSG00000101040_ZMYND8	1077.00	1340.00	1236.00	1599.00	1088.00	1691.00	1538.00
ENSG00000101052_IFT52	781.00	850.00	791.00	1074.00	675.00	1098.00	1003.00
ENSG00000101057_MYBL2	188.00	359.00	376.00	301.00	340.00	544.00	529.00
ENSG00000101079_NDRG3	1829.00	2176.00	2115.00	2403.00	1837.00	2712.00	2702.00
ENSG00000101082_SLA2	2062.00	3173.00	3183.00	2283.00	2005.00	3259.00	2769.00
ENSG00000101084_RAB5IF	2897.00	2483.34	2590.10	3470.33	1870.52	3029.76	2522.97
ENSG00000101096_NFATC2	3353.00	3872.00	3504.00	4483.00	2567.00	3871.00	3822.00
ENSG00000101104_PABPC1L	53.00	50.00	33.00	77.00	16.00	37.00	23.00
ENSG00000101109_STK4	9157.00	13979.00	12569.00	13392.00	10291.00	15712.00	14735.00
ENSG00000101126_ADNP	2377.00	2219.00	2448.00	2905.00	1863.00	2493.00	2506.00
ENSG00000101132_PFDN4	197.00	169.00	165.00	355.00	115.00	270.00	167.00
ENSG00000101138_CSTF1	469.00	709.00	629.00	629.00	653.00	839.00	839.00
ENSG00000101146_RAE1	677.00	703.00	740.00	901.00	665.00	997.00	866.00
ENSG00000101150_TPD52L2	4074.00	4767.00	4605.00	5348.00	3554.00	5600.00	4899.00
ENSG00000101152_DNAJC5	4820.00	6523.00	6351.00	6761.00	4931.00	7635.00	6998.00
ENSG00000101158_NELFCD	1686.00	1632.00	1739.00	2075.00	1423.00	2194.00	1999.00
ENSG00000101160_CTSZ	18397.00	16072.00	16255.00	23135.00	11915.00	18769.00	16103.00
ENSG00000101161_PRPF6	4002.00	4592.00	4297.00	4927.00	3562.00	5704.00	4868.00
ENSG00000101162_TUBB1	552.00	3314.00	3284.00	1991.00	3387.00	5056.00	4635.00
ENSG00000101166_PRELID3B	1543.00	1790.00	1482.00	1958.00	1288.00	2215.00	1820.00
ENSG00000101181_MTG2	557.00	673.00	680.00	756.00	460.00	764.00	709.00
ENSG00000101182_PSMA7	4064.00	3904.00	3781.00	4643.00	3053.00	4549.00	3909.00
ENSG00000101189_MRGBP	614.00	546.00	580.00	701.00	373.00	570.00	583.00
ENSG00000101190_TCFL5	260.00	233.00	225.00	402.00	224.00	244.00	329.00
ENSG00000101191_DIDO1	2082.00	2662.00	2474.00	3524.00	2071.00	3059.00	2899.00
ENSG00000101193_GID8	3018.00	3368.00	3404.00	3855.00	2734.00	4509.00	3575.00
ENSG00000101194_SLC17A9	156.00	118.00	116.00	164.00	95.00	123.00	99.00
ENSG00000101199_ARFGAP1	1239.00	1059.00	1084.00	1343.00	807.00	1309.00	1024.00
ENSG00000101216_GMEB2	780.00	1027.00	1049.00	1133.00	909.00	1397.00	1183.00
ENSG00000101220_C20orf27	1781.00	1732.00	1751.00	2298.00	1403.00	2233.00	1874.00
ENSG00000101224_CDC25B	5182.00	6239.00	6093.00	6086.00	4758.00	7449.00	6406.00
ENSG00000101230_ISM1	35.00	56.00	61.00	73.00	57.00	118.00	133.00
ENSG00000101236_RNF24	855.00	1311.00	1454.00	1250.00	1091.00	1737.00	1593.00
ENSG00000101246_ARFRP1	947.00	878.00	821.00	1076.00	597.00	1011.00	896.00
ENSG00000101247_NDUFAF5	181.00	125.00	116.00	165.00	65.00	128.00	137.00
ENSG00000101255_TRIB3	343.00	391.00	424.00	496.00	306.00	523.00	436.00
ENSG00000101265_RASSF2	9674.00	10998.00	10545.00	12819.00	7599.00	10601.00	10469.00
ENSG00000101266_CSNK2A1	3568.61	4090.88	3927.96	4684.03	3192.07	4607.18	4415.62
ENSG00000101290_CDS2	2929.00	3858.00	3676.00	4054.00	2985.00	4779.00	4291.00
ENSG00000101294_HM13	4598.84	4319.21	4321.76	4905.69	3286.00	4945.00	4620.00
ENSG00000101298_SNPH	441.00	674.00	730.00	884.00	660.00	1131.99	980.00
ENSG00000101307_SIRPB1	3868.88	4399.34	4263.37	4650.75	2709.26	4161.19	3683.82
ENSG00000101310_SEC23B	1995.00	2066.00	1964.00	2109.00	1444.00	2098.00	2052.00
ENSG00000101335_MYL9	129.00	381.00	407.00	325.00	386.00	671.00	540.00
ENSG00000101336_HCK	11901.00	10559.00	10958.00	14116.00	6725.00	10271.00	9139.00
ENSG00000101337_TM9SF4	4400.00	4822.00	4773.00	5481.00	3433.00	5137.00	4801.00
ENSG00000101343_CRNKL1	618.00	905.00	862.00	683.00	713.00	1115.00	1001.00
ENSG00000101346_POFUT1	1906.00	2015.00	2126.00	2592.00	1586.00	2580.00	2315.00
ENSG00000101347_SAMHD1	27294.00	31034.00	29523.00	35150.00	21907.00	33339.00	29615.00
ENSG00000101350_KIF3B	1442.00	1518.00	1394.00	1876.00	1087.00	1588.00	1605.00
ENSG00000101353_MROH8	29.00	30.00	13.00	24.00	20.00	30.00	28.00
ENSG00000101361_NOP56	2667.00	2391.00	2190.00	2971.00	1882.00	2759.00	2625.00
ENSG00000101363_MANBAL	324.00	322.00	347.00	388.00	221.00	383.00	368.00
ENSG00000101365_IDH3B	2765.00	2588.00	2738.00	3097.00	2053.00	3019.00	2686.00
ENSG00000101367_MAPRE1	6125.00	7568.00	6642.00	7342.00	5266.00	8132.00	7129.00
ENSG00000101384_JAG1	72.00	104.00	166.00	132.00	73.00	136.00	106.00
ENSG00000101391_CDK5RAP1	639.00	490.00	486.00	642.00	434.00	523.00	523.00
ENSG00000101400_SNTA1	186.00	248.00	237.00	297.00	198.00	375.00	353.00
ENSG00000101407_TTI1	490.00	556.00	525.00	673.00	412.00	689.00	651.00
ENSG00000101412_E2F1	87.00	157.00	142.00	80.00	117.00	144.00	163.00
ENSG00000101413_RPRD1B	367.00	408.00	474.00	469.00	359.00	519.00	517.00
ENSG00000101417_PXMP4	205.00	258.00	261.00	323.00	242.00	329.00	318.00
ENSG00000101421_CHMP4B	5445.00	5308.00	5104.00	6910.00	4191.00	6244.00	5649.00
ENSG00000101425_BPI	255.00	3149.00	3013.00	201.00	5836.00	8724.00	7795.00
ENSG00000101439_CST3	20106.00	15224.00	15304.00	25412.00	11227.00	17776.00	15342.00
ENSG00000101442_ACTR5	358.00	327.00	342.00	385.00	260.00	341.00	348.00
ENSG00000101444_AHCY	1986.00	2361.94	2342.00	2773.00	2165.00	3147.00	2838.00
ENSG00000101445_PPP1R16B	2966.00	5010.00	4933.00	4171.00	3733.00	5378.00	5115.00
ENSG00000101452_DHX35	274.00	275.00	269.00	334.00	270.00	413.00	337.00
ENSG00000101457_DNTTIP1	1217.00	924.00	839.00	1241.00	683.00	1044.00	951.00
ENSG00000101460_MAP1LC3A	34.00	46.00	46.00	48.00	58.00	83.00	61.00
ENSG00000101464_PIGU	383.00	318.00	327.00	350.00	201.00	343.00	297.00
ENSG00000101470_TNNC2	2.00	12.00	15.00	15.00	14.00	20.00	20.00
ENSG00000101473_ACOT8	458.00	553.00	584.00	647.00	421.00	722.00	606.00
ENSG00000101474_APMAP	8306.00	8845.00	8542.00	8964.00	6562.00	9879.00	8952.00
ENSG00000101493_ZNF516	754.00	1349.00	1126.00	1198.00	960.00	1510.00	1325.00
ENSG00000101544_ADNP2	1014.00	1741.00	1699.00	1434.00	1303.00	2155.00	1797.00
ENSG00000101546_RBFA	422.00	358.00	365.00	489.00	362.69	481.97	435.98
ENSG00000101557_USP14	796.00	799.00	794.00	1026.00	569.00	845.00	762.00
ENSG00000101558_VAPA	3373.86	3952.91	3667.95	4371.00	2856.00	4745.00	4001.83
ENSG00000101574_METTL4	247.00	236.00	273.00	325.00	199.00	252.00	299.00
ENSG00000101577_LPIN2	2942.00	4721.00	4498.00	4857.00	3699.00	5490.00	5385.00
ENSG00000101596_SMCHD1	3297.00	3970.00	3415.00	6021.00	2717.00	3928.00	3569.00
ENSG00000101605_MYOM1	167.00	147.00	173.00	178.00	114.00	158.00	166.00
ENSG00000101608_MYL12A	17079.00	16984.75	15834.82	19433.40	13548.00	20591.63	18737.59
ENSG00000101624_CEP76	66.00	61.00	72.00	97.00	64.00	111.00	66.00
ENSG00000101639_CEP192	699.00	776.00	631.00	1087.00	542.00	838.00	754.00
ENSG00000101654_RNMT	1207.00	1696.00	1554.00	1750.00	1321.00	1897.00	1830.00
ENSG00000101665_SMAD7	662.00	943.00	970.00	1052.00	1235.00	1823.00	1557.00
ENSG00000101695_RNF125	2073.00	3128.00	3088.00	3014.00	2412.00	4082.35	3439.13
ENSG00000101745_ANKRD12	967.00	1686.00	1561.00	2212.00	1307.00	2022.00	1788.00
ENSG00000101751_POLI	184.00	182.00	130.00	249.00	135.00	215.00	195.00
ENSG00000101752_MIB1	773.00	1223.00	1108.00	1401.00	775.00	1224.00	1157.00
ENSG00000101773_RBBP8	585.00	638.00	610.00	626.00	288.00	500.00	465.00
ENSG00000101782_RIOK3	2364.00	2784.00	2759.00	3172.00	2160.00	3150.00	2785.00
ENSG00000101811_CSTF2	203.00	194.00	189.00	235.00	120.00	212.00	195.00
ENSG00000101842_VSIG1	248.00	270.00	307.00	345.00	384.00	523.00	457.00
ENSG00000101843_PSMD10	665.00	814.00	854.00	819.00	601.00	1011.00	859.00
ENSG00000101844_ATG4A	608.00	513.00	516.00	581.00	383.00	550.00	422.00
ENSG00000101846_STS	488.00	601.00	630.00	602.00	325.00	483.00	500.00
ENSG00000101849_TBL1X	2165.00	2621.00	2558.00	3024.00	1957.00	2790.00	2775.00
ENSG00000101856_PGRMC1	829.00	1225.00	1183.00	1251.00	938.00	1514.00	1347.00
ENSG00000101868_POLA1	494.00	657.00	596.00	529.00	536.00	731.00	622.00
ENSG00000101882_NKAP	635.00	587.00	441.00	712.00	345.00	548.00	483.00
ENSG00000101888_NXT2	481.00	688.00	565.00	805.00	408.00	585.00	444.00
ENSG00000101898_MCTS2P	5.16	2.79	18.24	1.31	0.00	0.00	0.00
ENSG00000101901_ALG13	525.00	587.00	501.00	621.00	453.00	708.00	583.00
ENSG00000101911_PRPS2	783.00	834.00	936.00	1048.00	638.00	1032.00	862.00
ENSG00000101916_TLR8	3039.00	2894.00	2539.00	3985.00	1499.00	2250.00	1959.00
ENSG00000101928_MOSPD1	151.00	155.00	192.00	223.00	112.00	165.00	190.00
ENSG00000101935_AMMECR1	242.00	327.00	208.00	340.00	228.00	388.00	345.00
ENSG00000101940_WDR13	1209.00	1279.00	1222.00	1594.00	994.00	1530.00	1326.00
ENSG00000101945_SUV39H1	382.00	511.00	562.00	486.00	446.00	676.00	664.00
ENSG00000101966_XIAP	908.00	1084.00	925.00	1496.00	778.00	1291.00	1135.00
ENSG00000101972_STAG2	3984.00	4961.00	4375.00	6170.00	3633.00	5446.00	4967.00
ENSG00000101974_ATP11C	459.00	595.00	516.00	817.00	483.00	643.00	597.00
ENSG00000101986_ABCD1	971.00	1162.00	1282.00	1413.00	824.00	1373.00	1193.00
ENSG00000101997_CCDC22	1230.00	1208.00	1164.00	1568.00	969.00	1498.00	1236.00
ENSG00000102007_PLP2	7410.00	7690.00	7567.00	9232.00	6910.00	10641.00	9510.00
ENSG00000102030_NAA10	1107.00	994.00	979.00	1309.00	789.77	1313.00	994.00
ENSG00000102032_RENBP	1113.00	904.00	938.00	1283.00	672.00	1002.00	928.00
ENSG00000102034_ELF4	5211.00	6856.00	6613.00	7119.00	4620.00	6679.00	6265.00
ENSG00000102043_MTMR8	52.00	49.00	76.00	32.00	50.00	83.00	61.00
ENSG00000102054_RBBP7	2649.00	2778.00	2614.00	3337.00	2272.00	3175.00	3007.00
ENSG00000102078_SLC25A14	129.00	103.00	82.00	123.00	73.00	74.00	128.00
ENSG00000102081_FMR1	822.00	947.00	919.00	1323.00	621.00	1038.00	946.00
ENSG00000102096_PIM2	2885.00	4523.00	4491.00	4019.00	4039.00	6164.00	5764.00
ENSG00000102100_SLC35A2	428.00	380.00	422.00	420.00	323.00	402.00	350.00
ENSG00000102103_PQBP1	1807.00	1792.00	1844.00	2405.00	1540.00	2512.00	2164.00
ENSG00000102119_EMD	1245.00	1139.00	1077.00	1504.00	1117.00	1475.00	1344.00
ENSG00000102125_TAZ	981.00	970.00	993.00	1180.00	775.00	1280.00	1124.00
ENSG00000102144_PGK1	17606.00	20683.00	19528.00	21160.00	15100.00	22700.00	20818.00
ENSG00000102145_GATA1	14.00	52.00	47.00	17.00	43.00	88.00	47.00
ENSG00000102158_MAGT1	2838.00	3393.00	3151.00	3673.00	2402.00	3921.00	3192.00
ENSG00000102172_SMS	2092.05	1892.67	1578.86	2377.66	1459.05	2338.73	1772.62
ENSG00000102178_UBL4A	1317.00	1527.00	1567.00	1802.00	1128.00	1935.00	1618.00
ENSG00000102181_CD99L2	1681.00	1827.00	1802.00	2260.00	1391.00	2068.00	1848.00
ENSG00000102189_EEA1	499.00	693.00	503.00	951.00	450.00	683.00	646.00
ENSG00000102218_RP2	1606.00	1985.00	1825.00	2056.00	1345.00	1977.00	1710.00
ENSG00000102225_CDK16	755.00	539.00	621.00	715.00	416.00	676.00	508.00
ENSG00000102226_USP11	1144.00	1087.00	1169.00	1096.00	830.00	1357.00	1136.00
ENSG00000102241_HTATSF1	2770.00	2572.00	2333.00	3281.00	1864.00	3143.00	2671.00
ENSG00000102245_CD40LG	379.00	594.00	498.00	665.00	609.00	886.00	745.00
ENSG00000102265_TIMP1	6928.00	6705.00	6764.00	6710.00	4660.00	7060.00	6315.00
ENSG00000102309_PIN4	460.00	302.00	228.00	473.00	229.00	379.00	321.00
ENSG00000102312_PORCN	376.00	447.00	523.00	476.00	367.00	532.00	475.00
ENSG00000102316_MAGED2	2137.00	2798.00	2452.00	2943.00	2039.00	3262.00	2632.00
ENSG00000102317_RBM3	14356.00	13939.00	13574.00	20188.00	11515.00	17857.00	15253.99
ENSG00000102349_KLF8	141.00	212.00	169.00	237.00	151.00	228.00	211.00
ENSG00000102390_PBDC1	629.00	533.00	463.00	653.00	406.00	575.00	537.00
ENSG00000102393_GLA	873.00	835.00	801.00	925.00	533.00	878.00	767.00
ENSG00000102401_ARMCX3	388.00	417.00	312.00	491.00	263.00	392.00	319.00
ENSG00000102409_BEX4	1047.00	1104.00	1024.00	1447.00	934.00	1403.00	1221.00
ENSG00000102445_RUBCNL	342.00	337.00	279.00	705.00	272.00	412.00	384.00
ENSG00000102471_NDFIP2	108.00	57.00	101.00	101.00	57.00	62.00	68.00
ENSG00000102524_TNFSF13B	2357.00	2818.00	2513.00	2939.00	1580.00	2357.00	2141.00
ENSG00000102531_FNDC3A	655.00	874.00	821.00	1108.00	641.00	926.00	836.00
ENSG00000102543_CDADC1	186.00	192.00	154.00	257.00	143.00	231.00	207.00
ENSG00000102547_CAB39L	201.00	243.00	248.00	337.00	241.00	313.00	292.00
ENSG00000102554_KLF5	24.00	225.00	187.00	38.00	267.00	405.00	325.00
ENSG00000102572_STK24	6037.00	7245.00	6981.00	7799.00	5754.00	8814.00	7517.00
ENSG00000102575_ACP5	1209.00	1096.00	1124.00	1486.00	805.00	1186.00	1153.00
ENSG00000102580_DNAJC3	2323.00	2461.00	2156.00	2632.00	1588.00	2439.00	2125.00
ENSG00000102595_UGGT2	55.00	56.00	37.00	127.00	36.00	62.00	46.00
ENSG00000102606_ARHGEF7	1400.00	1875.00	1742.00	1917.00	1293.00	1975.00	1948.00
ENSG00000102678_FGF9	22.00	18.00	59.00	39.00	21.00	28.00	41.00
ENSG00000102699_PARP4	5168.38	5703.64	5115.49	5662.94	3500.40	5274.14	4898.90
ENSG00000102710_SUPT20H	1484.00	1689.00	1529.00	2227.00	1191.00	1772.00	1784.00
ENSG00000102738_MRPS31	735.00	575.00	407.00	767.00	484.00	684.00	622.00
ENSG00000102743_SLC25A15	260.00	287.00	267.00	420.00	221.00	413.08	317.00
ENSG00000102753_KPNA3	1144.00	1621.00	1610.00	1646.00	1268.00	1810.00	1678.00
ENSG00000102760_RGCC	338.00	364.00	353.00	428.00	442.00	685.00	640.00
ENSG00000102763_VWA8	628.00	714.00	670.00	1101.00	686.00	880.00	856.00
ENSG00000102781_KATNAL1	227.00	338.00	353.00	342.00	266.00	426.00	353.00
ENSG00000102786_INTS6	967.00	1276.94	1191.00	1681.00	952.00	1466.00	1283.95
ENSG00000102796_DHRS12	343.27	297.85	248.00	325.68	204.00	338.75	295.00
ENSG00000102804_TSC22D1	1280.00	1932.00	1818.00	1853.00	1545.00	2329.00	2163.00
ENSG00000102805_CLN5	460.00	428.00	353.00	695.83	290.00	442.00	446.00
ENSG00000102837_OLFM4	17.00	2142.00	1842.00	2.00	3594.00	5354.00	5010.00
ENSG00000102858_MGRN1	1921.00	2247.00	2216.00	2544.00	1585.00	2377.00	2267.00
ENSG00000102870_ZNF629	264.00	410.00	418.00	553.00	304.00	537.00	494.00
ENSG00000102871_TRADD	927.00	980.00	1118.00	1121.00	841.00	1394.00	1224.00
ENSG00000102878_HSF4	24.00	7.00	5.00	42.00	3.00	6.00	20.00
ENSG00000102879_CORO1A	41268.26	45402.52	45024.54	54925.77	33919.72	55253.36	46703.91
ENSG00000102882_MAPK3	2188.00	2726.00	2822.00	3267.00	2514.00	3619.00	3297.00
ENSG00000102886_GDPD3	33.00	11.00	9.00	45.00	12.00	14.00	15.00
ENSG00000102893_PHKB	1749.00	2093.00	1902.00	2694.00	1569.00	2366.00	2157.00
ENSG00000102897_LYRM1	653.00	489.00	499.00	756.00	419.00	647.00	612.00
ENSG00000102898_NUTF2	1871.00	1841.00	1865.00	2157.00	1575.00	2499.00	2136.00
ENSG00000102900_NUP93	1805.00	1865.00	1851.00	2172.00	1346.00	2162.00	1848.00
ENSG00000102901_CENPT	443.00	338.00	369.00	396.00	262.00	422.00	364.00
ENSG00000102908_NFAT5	633.77	812.13	707.53	1344.42	446.03	686.70	681.50
ENSG00000102910_LONP2	1665.00	1653.00	1840.00	2016.00	1336.00	2119.00	1962.00
ENSG00000102921_N4BP1	2186.00	2177.00	2082.00	2700.00	1706.00	2535.00	2337.00
ENSG00000102931_ARL2BP	2331.00	2473.00	2357.00	3262.00	2010.00	3238.00	2940.00
ENSG00000102967_DHODH	187.00	151.00	188.00	272.00	169.00	222.00	249.00
ENSG00000102974_CTCF	2326.00	2956.00	2718.00	3262.00	2292.00	3332.00	3215.00
ENSG00000102977_ACD	593.00	658.00	661.00	815.00	552.00	832.00	715.00
[truncated: 12,330 more rows]
