# Supplementary material for: A multi-omics study on monozygotic twins discordant for amyotrophic lateral sclerosis and literature review underline a potential role for innate immunity and epigenetic dysregulation in disease mechanisms
Source: Neurol Sci. 2026 Feb 5;47(3):230. doi: 10.1007/s10072-026-08813-y (PMC12872720; doi:10.1007/s10072-026-08813-y)
Supplement: Supplementary file 12 — Supplementary Material 12 (TXT 129 bytes) [file 10072_2026_8813_MOESM12_ESM.txt]

DESeq2:

Run at the command line the code:

"perl DESeq2.pl"

edgeR:

Run at the command line the command:

"perl wrap_edgeR.pl"
