# Supplementary material for: A multi-omics study on monozygotic twins discordant for amyotrophic lateral sclerosis and literature review underline a potential role for innate immunity and epigenetic dysregulation in disease mechanisms
Source: Neurol Sci. 2026 Feb 5;47(3):230. doi: 10.1007/s10072-026-08813-y (PMC12872720; doi:10.1007/s10072-026-08813-y)
Supplement: Supplementary file 13 — Supplementary Material 13 (TXT 658 bytes) [file 10072_2026_8813_MOESM13_ESM.txt]

This string is used to run RSEM pipeline on a single sample, please notice that the command contains some variables:

$fastqR1 is a variable and is expected to be the file that contains the reads in forward.
$fastqR2 is a variable and is expected to be the file that contains the reads in reverse.

$reference is a variable and is expected to be the the reference genome (hg38 in our case).

$output is a variable and is expected to be the output prefix.


command:

rsem-calculate-expression --phred33-quals --strandedness reverse --calc-ci --ci-memory 12288 --time --estimate-rspd --append-names --paired-end --star $fastqR1 $fastqR2 $reference $output
